# Supplementary material for: Genetic diversity among INERA maize inbred lines with single nucleotide polymorphism (SNP) markers and their relationship with CIMMYT, IITA, and temperate lines
Source: BMC Genet. 2014 Nov 25;15:127. doi: 10.1186/s12863-014-0127-2 (PMC4253617; doi:10.1186/s12863-014-0127-2)
Supplement: Additional file 1: Table S1. — Summary of the 100 maize inbred lines. [file 12863_2014_127_MOESM1_ESM.xlsx]

## Sheet: Table S1
Table S1 : Summary of the 100 maize inbred lines
ID	Brief Name	Sample Name	Pedigree	Origin	Adaptation	Kernel Color	Drought Reaction	Striga Hermonthica Reaction	Heterozygosity
1	CML444	CML444	P43C9-1-1-1-1-1-BBBB	CIMMYT	Tropical/Subtropical	White	Tolerant		0.1
2	T02058	T02058	[CML389/CML176]-B-29-2-2-B6-B	CIMMYT	Tropical/Subtropical	White	Tolerant		0.01
3	VL0511247	VL0511247	[INTA-2-1-3/INTA-60-1-2]-X-11-6-3-BBB	CIMMYT	Tropical/Subtropical	White	Tolerant		0.02
4	VL0511298	VL0511298	MAS[MSR/312]-117-2-2-1-B4-2-14-BB	CIMMYT	Tropical/Subtropical	White			0.01
5	VL0512593	VL0512593	Syn01E2-64-2-B-2-BB	CIMMYT	Tropical/Subtropical	White	Tolerant		0.02
6	VL054794	VL054794	[[[K64R/G16SR]-39-1/[K64R/G16SR]-20-2]-5-1-2-B4/CML390]-B-38-1-B-2-#-1-B-2	CIMMYT	Tropical/Subtropical	White	Tolerant		0
7	VL054881	VL054881	[Ent2:92SEW1-EarlySel-22/[DMRESR-W]EarlySel-#1-3-2-B/CML390]-B-26-1B-1-#-1-BB-3-1	CIMMYT	Tropical/Subtropical	White			0.14
8	VL05615	VL05615	ZEWBc1F2-216-2-2-B-2-B4-4-2-8-B	CIMMYT	Tropical/Subtropical	White	Tolerant		0.01
9	VL05616	VL05616	[SC/CML204//FR812]-X-30-2-3-2-1-B6	CIMMYT	Tropical/Subtropical	White	Suceptible		0.01
10	VL057903	VL057903	ZEWAc1F2-151-6-1-B-1-BBB-2-2-BB	CIMMYT	Tropical/Subtropical	White	Tolerant		0.2
11	VL057967	VL057967	ZEWAc1F2-219-4-3-B-1-B4-1-3-BB	CIMMYT	Tropical/Subtropical	White	Tolerant		0.01
12	VL058014	VL058014	ZEWAc1F2-254-2-1-B-1-BB-1-3	CIMMYT	Tropical/Subtropical	White	Suceptible		0.01
13	VL058025	VL058025	ZEWAc1F2-164-3-2-B-1-BBB-2-2-BB	CIMMYT	Tropical/Subtropical	White	Tolerant		0
14	VL058589	VL058589	INTA-F2-192-2-1-1-1-B7-2-B-3	CIMMYT	Tropical/Subtropical	White	Tolerant		0.01
15	VL081464	VL081464	ZEWBc2F2-101-2-BB	CIMMYT	Tropical/Subtropical	White	Tolerant		0.03
16	VL081466	VL081466	ZEWBc2F2-110-1-BBB	CIMMYT	Tropical/Subtropical	White	Tolerant		0.04
17	TZEI10	TZEI10	TZE-Y Pop STR Co S6 Inbred 152	IITA	Tropical	Yellow	Tolerant	Resistant	0.04
18	TZEI124	TZEI124	TZE-Y Pop STR Co S6 Inbred 3-1-3	IITA	Tropical	Yellow	Suceptible		0.01
19	TZEI146	TZEI146	TZE-Y Pop STR Co S7 Inbred 49-3-3	IITA	Tropical	Yellow	Tolerant	Resistant	0.02
20	TZEI148	TZEI148	TZE-Y Pop STR Co S6 Inbred 62-1-3	IITA	Tropical	Yellow	Tolerant	Resistant	0.01
21	TZEI149	TZEI149	TZE-Y Pop STR Co S6 Inbred 66-2-2	IITA	Tropical	Yellow	Tolerant	Resistant	0.04
22	TZEI158	TZEI158	TZE-Y Pop STR Co S6 Inbred 102-2-2	IITA	Tropical	Yellow	Tolerant	Resistant	0.01
23	TZEI16	TZEI16	TZE Comp5-YS C6 S6 Inbred 31	IITA	Tropical	Yellow	Tolerant	Resistant	0.03
24	TZEI161	TZEI161	TZE-Y Pop STR Co S6 Inbred 103-2-3	IITA	Tropical	Yellow	Tolerant	Resistant	0.03
25	TZEI17	TZEI17	TZE Comp5-Y C6 S6 Inbred 35	IITA	Tropical	Yellow	Tolerant	Tolerant	0.09
26	TZEI177	TZEI177	TZE Comp5-Y C6 S6 Inbred 62-1-2	IITA	Tropical	Yellow	Tolerant	Resistant	0.07
27	TZEI23	TZEI23	TZE-Y Pop STR Co S6 Inbred 62-2-3	IITA	Tropical	Yellow	Tolerant	Resistant	0.02
28	TZEI8	TZEI8	TZE-Y Pop STR Co S6 Inbred 62-3-3	IITA	Tropical	Yellow	Tolerant	Resistant	0.12
29	TZI3	TZI3	Across 7721 x TZSR	IITA	Tropical	Yellow			0
30	TZI18	TZI18	Sete Lagoas 7728 x TZSR	IITA	Tropical	Yellow			0.02
31	TZI35	TZI35	Ku 1414 (Thailand)	IITA	Tropical	Yellow			0.02
32	ELN391	ELN39111	FBC6xFBMS1	INERA	Tropical	Yellow			0.02
33	ELN3931	ELN39381	FBC6xFBMS1	INERA	Tropical	Yellow			0.03
34	ELN3932	ELN39382	FBC6xFBMS1	INERA	Tropical	Yellow			0.01
35	ELN3933	ELN39391	FBC6xFBMS1	INERA	Tropical	Yellow			0.04
36	ELN3934	ELN39392	FBC6xFBMS1	INERA	Tropical	Yellow			0.05
37	ELN394	ELN39427	FBC6xFBMS1	INERA	Tropical	Yellow			0.02
38	ELN401	ELN401172	FBC6xFBMS1	INERA	Tropical	Yellow			0.01
39	ELN402	ELN402213	FBC6xFBMS1	INERA	Tropical	Yellow			0.09
40	ELN404	ELN40441	FBC6xFBMS1	INERA	Tropical	Yellow			0.02
41	ELN407	ELN40791	FBC6xFBMS1	INERA	Tropical	Yellow			0.03
42	ELN408	ELN40823	FBC6xFBMS1	INERA	Tropical	Yellow			0.07
43	ELN409	ELN40941	FBC6xFBMS1	INERA	Tropical	Yellow			0.05
44	ELN4111	ELN41111	FBC6xFBMS1	INERA	Tropical	White			0.07
45	ELN4112	ELN41112	FBC6xFBMS1	INERA	Tropical	White			0.07
46	ELN4113	ELN41113	FBC6xFBMS1	INERA	Tropical	White			0.05
47	ELN4114	ELN41114	FBC6xFBMS1	INERA	Tropical	White			0.03
48	ELN4115	ELN41115	FBC6xFBMS1	INERA	Tropical	White			0.03
49	ELN4121	ELN41271	FBC6xFBMS1	INERA	Tropical	White			0.02
50	ELN4122	ELN41272	FBC6xFBMS1	INERA	Tropical	White			0.03
51	ELN4123	ELN41273	FBC6xFBMS1	INERA	Tropical	White			0.02
52	ELN4241	ELN424101	FBC6xFBMS1	INERA	Tropical	White			0.04
53	ELN4242	ELN424103	FBC6xFBMS1	INERA	Tropical	White			0.02
54	ELN4243	ELN42441	FBC6xFBMS1	INERA	Tropical	White			0.03
55	ELN4244	ELN42442	FBC6xFBMS1	INERA	Tropical	White			0.04
56	ELN4245	ELN42444	FBC6xFBMS1	INERA	Tropical	White			0.01
57	ELN4246	ELN42445	FBC6xFBMS1	INERA	Tropical	White			0.03
58	ELN431	ELN431251	FBC6xFBMS1	INERA	Tropical	Yellow			0.22
59	ELN434	ELN43453	FBC6xFBMS1	INERA	Tropical	Yellow			0.12
60	ELN435	ELN43574	FBC6xFBMS1	INERA	Tropical	Yellow			0.01
61	ELN443	ELN443101	FBC6xFBMS1	INERA	Tropical	Yellow			0.01
62	ELN451	ELN45111	FBC6xFBMS1	INERA	Tropical	Yellow			0.02
63	ELN452	ELN45272	FBC6xFBMS1	INERA	Tropical	Yellow			0.03
64	ELN471	ELN47132	FBC6xFBMS1	INERA	Tropical	Yellow			0.05
65	ELN483	ELN48392	FBC6xFBMS1	INERA	Tropical	White			0.02
66	ERL21	ERL21811	ESPOIRxFBMS1	INERA	Tropical	Yellow			0.01
67	ERL2211	ERL221712	ESPOIRxFBMS1	INERA	Tropical	Yellow			0.04
68	ERL2212	ERL221813	ESPOIRxFBMS1	INERA	Tropical	Yellow			0.07
69	ERL222	ERL222722	ESPOIRxFBMS1	INERA	Tropical	Yellow			0.03
70	ERL225	ERL225132	ESPOIRxFBMS1	INERA	Tropical	Yellow			0.02
71	ERL227	ERL227213	ESPOIRxFBMS1	INERA	Tropical	Yellow			0.03
72	ERL2301	ERL23025	ESPOIRxFBMS1	INERA	Tropical	Yellow			0.02
73	ERL2302	ERL230212	ESPOIRxFBMS1	INERA	Tropical	Yellow			0.03
74	ERL2421	ERL242152	ESPOIRxFBMS1	INERA	Tropical	Yellow			0.03
75	ERL2422	ERL242153	ESPOIRxFBMS1	INERA	Tropical	Yellow			0.03
76	ERL2423	ERL242154	ESPOIRxFBMS1	INERA	Tropical	Yellow			0.04
77	ERL2424	ERL242157	ESPOIRxFBMS1	INERA	Tropical	Yellow
78	ERL241	ERL24132	ESPOIRxFBMS1	INERA	Tropical	Yellow			0.05
79	ERL242	ERL24211	ESPOIRxFBMS1	INERA	Tropical	Yellow			0.09
80	ERL243	ERL24212	ESPOIRxFBMS1	INERA	Tropical	Yellow			0.11
81	ERL2511	ERL251323	ESPOIRxFBMS1	INERA	Tropical	Yellow			0.04
82	ERL2512	ERL251352	ESPOIRxFBMS1	INERA	Tropical	Yellow			0.02
83	ERL2571	ERL257112	ESPOIRxFBMS1	INERA	Tropical	Yellow			0.02
84	ERL2572	ERL257118	ESPOIRxFBMS1	INERA	Tropical	Yellow			0.2
85	ERL263	ERL263222	ESPOIRxFBMS1	INERA	Tropical	Yellow			0.02
86	ERL264	ERL264411	ESPOIRxFBMS1	INERA	Tropical	Yellow			0.13
87	ESPOIR	ESPOIR	OPV/Pop 66 SR	INERA	Tropical	Yellow
88	FBC6	FBC6	OPV/ mixing of 8 varieties	INERA	Tropical	Yellow
89	FBML10	FBML10	Extracted from Tzi35	INERA	Tropical	Yellow			0.02
90	FBMS1	FBMS1	OPV/mixing of different sources of sweet corn	INERA	Tropical	Yellow
91	B73	B73	BSSS	U.S	Temperate	Yellow			0.01
92	C103	C103	Lancaster Surecrop (from Noah Hershey)	U.S	Temperate	Yellow			0.01
93	DE811	DE811	((C103 x Mp3204) x B73) x B68	U.S	Temperate	Yellow			0.01
94	Mo17	Mo17	C103 × 187-2	U.S	Temperate	Yellow			0.01
95	OH43	OH43	OH40BXW8	U.S	Temperate	Yellow			0.01
96	W182E	W182E	WD (Wisconsin 25 population) x W22	U.S	Temperate	Yellow			0
97	EP1	EP1	Lizargarote population (Spain)	E.U	Temperate	Yellow			0
98	F2	F2	Lacaune population (France)	E.U	Temperate	Yellow			0.01
99	F7	F7	Lacaune population (France)	E.U	Temperate	Yellow			0.01
100	F252	F252	F186 x Co125	E.U	Temperate	Yellow			0.01
