# Supplementary material for: Genetic diversity among INERA maize inbred lines with single nucleotide polymorphism (SNP) markers and their relationship with CIMMYT, IITA, and temperate lines
Source: BMC Genet. 2014 Nov 25;15:127. doi: 10.1186/s12863-014-0127-2 (PMC4253617; doi:10.1186/s12863-014-0127-2)
Supplement: Additional file 2: Table S2. — Summary statistics for the 1057 informative SNP markers identified from the 1151-SNPs. [file 12863_2014_127_MOESM2_ESM.xlsx]

## Sheet: Table S2
Table S2. Summary statistics for the 1057 informative SNP markers identified from the 1151-SNPs.
* Unique alleles (UA) identiﬁed in temperate, CIMMYT or IITA germplasm by comparison with entire set of tested germplasm. The UA frequency corresponds to the minor allele frequency
The SNPs (i) and (j) were also previously recommended by Lu et al. (2009) and Semagn et al (2012), respectively.
SNP ID	SNP name	SNP	Unique Allele*	Chromosome	Physical map position (bp)	Minor Allele Frequency	No. of genotypes	Sample Size	No. of obs.	No. of alleles	Availability	Gene Diversity	Heterozygosity	PIC	SNPs recommended by the current study for future use	Inbred lines with unique alleles
1	PZA01271.1	G/C	-	1	1947984	0.477528	3	96	89	2	0.927083	0.493696	0.0561798	0.374495	Yes (i,j)
2	PZA03613.1	A/T	-	1	2914171	0.162921	3	96	89	2	0.927083	0.270004	0.0561798	0.235558	No
3	PHM175.25	A/C	-	1	3527613	0.212766	3	96	94	2	0.979167	0.331766	0.0638298	0.278883	Yes
4	PZA02032.1	T/A	-	1	4490461	0.0531915	2	96	94	2	0.979167	0.0996528	0	0.0956516	No
5	PZA02372.1	G/A	-	1	6220547	0.267045	3	96	88	2	0.916667	0.388233	0.215909	0.314842	Yes
6	PHM4997.17	A/G	-	1	6229998	0.0898876	3	96	89	2	0.927083	0.161902	0.0224719	0.150231	No
7	PHM4997.11	C/A	-	1	6230096	0.101266	2	96	79	2	0.822917	0.179718	0	0.165456	No
8	PZA00181.2	A/C	-	1	8366411	0.131868	3	96	91	2	0.947917	0.226561	0.021978	0.202747	No
9	PZA00528.1	C/A	-	1	8367944	0.0833333	2	96	84	2	0.875	0.150959	0	0.141107	No
10	PHM13094.8	G/A	-	1	8368054	0.238636	3	96	88	2	0.916667	0.359504	0.0454545	0.297356	Yes
11	PZA00175.2	T/A	-	1	8510027	0.295455	2	96	88	2	0.916667	0.411591	0	0.32966	Yes (i,j)
12	PZA00447.8	G/A	-	1	9024005	0.386364	3	96	88	2	0.916667	0.469169	0.0681818	0.361753	Yes
13	PZA02284.1	A/G	-	1	9273299	0.22043	3	96	93	2	0.96875	0.340158	0.0322581	0.284623	Yes (i,j)
14	PZA03521.1	T/A	-	1	10068726	0.148936	3	96	94	2	0.979167	0.251036	0.0425532	0.221375	No
15	PZA00887.1	C/G	-	1	10934676	0.43617	3	96	94	2	0.979167	0.486843	0.0425532	0.370893	Yes (i,j)
16	PZA03551.1	G/A	-	1	12208404	0.487805	3	96	82	2	0.854167	0.493903	0.0487805	0.374851	Yes (i,j)
17	csu1171.2	G/A	-	1	14578606	0.282609	3	96	92	2	0.958333	0.401543	0.0869565	0.323274	Yes
18	PZA01497.1	A/G	-	1	14578834	0.267857	3	96	84	2	0.875	0.38776	0.0357143	0.315301	Yes (i,j)
19	PHM1653.32	A/C	-	1	14898823	0.281609	3	96	87	2	0.90625	0.400156	0.0344828	0.322756	Yes
20	PHM1653.31	G/A	-	1	14898863	0.38587	3	96	92	2	0.958333	0.468972	0.0326087	0.361635	Yes
21	PZA02094.9	A/T	-	1	15725672	0.282353	2	96	85	2	0.885417	0.400492	0	0.323142	Yes
22	PZB00648.5	G/A	-	1	17595139	0.30814	3	96	86	2	0.895833	0.422023	0.104651	0.33548	Yes (i,j)
23	PHM13619.5	C/A	-	1	22281738	0.0851064	2	96	94	2	0.979167	0.15407	0	0.143601	No
24	PZA02487.1	G/A	-	1	22601426	0.232558	2	96	86	2	0.895833	0.352799	0	0.293243	Yes (i)
25	PHM4531.46	C/G	-	1	22918337	0.104396	3	96	91	2	0.947917	0.185119	0.032967	0.169511	No
26	PZA02279.1	G/A	-	1	23520113	0.123457	2	96	81	2	0.84375	0.213758	0	0.193009	No
27	PZB01957.1	C/A	A	1	26283293	0.0210526	2	96	95	2	0.989583	0.040785	0	0.0403693	No	ERL242153, ERL242154
28	PZB02058.1	G/A	-	1	28526738	0.423077	3	96	91	2	0.947917	0.483339	0.0989011	0.369013	Yes
29	PHM3951.25	G/A	A	1	31928634	0.0543478	2	96	92	2	0.958333	0.101671	0	0.0975056	No	B73, EP1, F2, F252, W182E
30	PZA01455.1	A/G	-	1	34388212	0.18617	3	96	94	2	0.979167	0.299966	0.0319149	0.257111	No
31	PZA02686.1	G/A	-	1	34724094	0.0210526	2	96	95	2	0.989583	0.040785	0	0.0403693	No
32	PZA02271.1	G/A	A	1	38607726	0.0208333	2	96	96	2	1	0.0403736	0	0.0399663	No	ELN41271, ELN41273
33	PHM4597.14	G/A	-	1	38608156	0.429412	3	96	85	2	0.885417	0.485298	0.176471	0.369968	Yes (i,j)
34	PZA02195.1	C/A	-	1	39288623	0.120879	2	96	91	2	0.947917	0.210199	0	0.189949	No
35	PHM4359.21	A/G	-	1	39922358	0.0333333	2	96	90	2	0.9375	0.0640968	0.0666667	0.0623679	No
36	PZA00240.6	A/G	-	1	41231748	0.407609	3	96	92	2	0.958333	0.478088	0.076087	0.366318	Yes (i,j)
37	PHM2177.85	G/A	-	1	41232121	0.157609	3	96	92	2	0.958333	0.262826	0.0326087	0.230282	No
38	PHM3726.129	A/G	-	1	41390404	0.25	3	96	90	2	0.9375	0.371139	0.0555556	0.304688	Yes (i,j)
39	PHM11000.37	A/C	-	1	43711880	0.0263158	3	96	95	2	0.989583	0.050762	0.0105263	0.0499334	No
40	PHM11000.21	G/A	-	1	43712019	0.215116	3	96	86	2	0.895833	0.333957	0.0348837	0.280668	Yes
41	PZA02376.1	C/G	-	1	44506999	0.264045	3	96	89	2	0.927083	0.384471	0.0337079	0.313126	Yes
42	PZA03742.1	A/C	-	1	44535423	0.295455	2	96	88	2	0.916667	0.411591	0	0.32966	Yes (i)
43	PZA00081.18	G/C	-	1	45675182	0.129032	2	96	93	2	0.96875	0.222349	0	0.199506	No
44	PHM4313.17	G/A	A	1	45788920	0.0315789	2	96	95	2	0.989583	0.0605196	0	0.059293	No	ELN41271, ELN41273, ERL21811
45	umc13.1	A/G	-	1	46064387	0.043956	2	96	91	2	0.947917	0.0831242	0	0.0805158	No
46	PZA03183.5	G/A	-	1	46065084	0.145161	3	96	93	2	0.96875	0.245682	0.0322581	0.217383	No
47	PZB00872.3	G/A	-	1	46255059	0.0531915	2	96	94	2	0.979167	0.0996528	0	0.0956516	No
48	PHM4913.18	C/A	-	1	50197162	0.181818	3	96	88	2	0.916667	0.294651	0.0909091	0.253261	No
49	PZA02292.1	C/G	-	1	51407226	0.120879	3	96	91	2	0.947917	0.210319	0.021978	0.189949	No
50	PZA03168.5	C/A	-	1	51514741	0.146067	3	96	89	2	0.927083	0.246785	0.0224719	0.218347	No
51	PZA01866.1	A/C	-	1	51576563	0.369048	2	96	84	2	0.875	0.460159	0	0.357263	Yes (i,j)
52	PHM12323.17	G/C	-	1	53357797	0.426136	3	96	88	2	0.916667	0.48385	0.0568182	0.369485	Yes (i,j)
53	PZA02737.1	G/A	-	1	54049220	0.351648	3	96	91	2	0.947917	0.451451	0.0879121	0.352023	Yes (i)
54	PZB01062.3	G/A	-	1	56846728	0.33871	3	96	93	2	0.96875	0.443669	0.0967742	0.347632	Yes (i,j)
55	PZA01315.1	A/G	-	1	60230382	0.217105	3	96	76	2	0.791667	0.335725	0.0394737	0.282161	Yes (i,j)
56	PZA03189.4	C/A	-	1	64261105	0.230769	3	96	91	2	0.947917	0.351487	0.0659341	0.292007	Yes
57	PHM5098.25	G/A	A	1	65825628	0.0885417	3	96	96	2	1	0.159992	0.0520833	0.148378	No	ELN41111, ELN41113, ELN41114, ELN424103, ELN443101, ERL227213, ERL23025, ERL230212, ERL24212, ERL263222, ERL264411
58	PHM5306.16	A/G	-	1	76053490	0.306452	3	96	93	2	0.96875	0.420908	0.0752688	0.334732	Yes
59	PZA01267.3	G/A	-	1	76054042	0.291209	3	96	91	2	0.947917	0.408455	0.032967	0.327605	Yes (i,j)
60	PZA00752.1	G/A	A	1	80803012	0.0824176	3	96	91	2	0.947917	0.149887	0.0549451	0.139812	No	ELN402213, ELN40823, ELN41112, ELN41113, ELN41114, ELN41115, ELN41273, ELN45111, ERL221712, ERL24132
61	PZA01135.1	A/G	G	1	82563962	0.0208333	2	96	96	2	1	0.0403736	0	0.0399663	No	C103, F7
62	PZB01235.4	G/A	A	1	88380865	0.0108696	2	96	92	2	0.958333	0.0212691	0	0.0212716	No	DE811
63	PZA03240.1	A/G	-	1	90772226	0.258824	3	96	85	2	0.885417	0.379428	0.0470588	0.310067	Yes
64	PZA03240.2	C/G	-	1	90772275	0.207865	3	96	89	2	0.927083	0.325802	0.0337079	0.27509	Yes
65	PZA03465.1	G/C	C	1	91279351	0.0208333	2	96	96	2	1	0.0403736	0	0.0399663	No	F2, OH43
66	PZA00944.1	A/G	-	1	91429024	0.228261	3	96	92	2	0.958333	0.34872	0.0434783	0.290253	Yes (i)
67	PHM9418.11	G/A	-	1	96545939	0.0786517	2	96	89	2	0.927083	0.143303	0	0.134429	No
68	PHM10621.29	G/C	-	1	101421468	0.102273	2	96	88	2	0.916667	0.181539	0	0.166767	No
69	PZA02763.1	G/A	-	1	101421538	0.43956	3	96	91	2	0.947917	0.487758	0.0879121	0.37132	Yes (i,j)
70	PHM12633.15	A/C	-	1	102664092	0.0978261	3	96	92	2	0.958333	0.174828	0.0434783	0.160934	No
71	PZA01254.2	A/G	-	1	106204446	0.393258	3	96	89	2	0.927083	0.472726	0.157303	0.363347	Yes (i,j)
72	PHM3463.18	G/A	-	1	106204545	0.372093	3	96	86	2	0.895833	0.46198	0.0232558	0.358104	Yes
73	PHM1932.51	A/G	-	1	118875639	0.290323	3	96	93	2	0.96875	0.407983	0.0645161	0.32717	Yes
74	csu1138.4	G/A	-	1	119018556	0.227778	3	96	90	2	0.9375	0.348187	0.0555556	0.289912	Yes
75	csu1138.3	G/A	-	1	119018614	0.488889	3	96	90	2	0.9375	0.494445	0.0444444	0.374877	Yes
76	PHM4695.5	G/A	-	1	143891365	0.0421053	3	96	95	2	0.989583	0.0799255	0.0210526	0.0774114	No
77	PZA03200.2	A/G	-	1	148694799	0.311828	3	96	93	2	0.96875	0.424797	0.0430108	0.337084	Yes (i,j)
78	PHM1725.34	A/C	-	1	150544945	0.393258	2	96	89	2	0.927083	0.471851	0	0.363347	Yes (i,j)
79	PHM2187.34	C/G	-	1	157176065	0.175824	3	96	91	2	0.947917	0.286755	0.021978	0.247822	No
80	PZA02741.1	T/C	-	1	161072169	0.348315	3	96	89	2	0.927083	0.449257	0.0674157	0.350933	Yes
81	an1.5	G/A	-	1	175504926	0.125	3	96	96	2	1	0.216579	0.0208333	0.194824	No
82	PHM4053.15	A/G	-	1	176705478	0.308511	3	96	94	2	0.979167	0.422237	0.0212766	0.335643	Yes
83	PZA00455.16	A/C	-	1	179851941	0.258427	3	96	89	2	0.927083	0.379353	0.0674157	0.309831	Yes
84	PZA00455.14	A/G	-	1	179852026	0.37037	2	96	81	2	0.84375	0.460634	0	0.357631	Yes (i,j)
85	PHM3147.18	A/G	-	1	181940662	0.209302	2	96	86	2	0.895833	0.327141	0	0.276213	Yes (i,j)
86	PZA02191.1	G/A	-	1	182386577	0.139535	3	96	86	2	0.895833	0.237605	0.0465116	0.211299	No
87	PHM1809.18	G/A	-	1	183295965	0.181319	3	96	91	2	0.947917	0.293682	0.010989	0.252814	No
88	PHM1968.22	G/A	-	1	183647544	0.435484	3	96	93	2	0.96875	0.486675	0.0537634	0.370803	Yes
89	PZA00068.1	A/G	-	1	183831591	0.0625	2	96	96	2	1	0.115967	0	0.110321	No
90	PHM5622.21	A/T	-	1	183831657	0.213483	2	96	89	2	0.927083	0.332043	0	0.27943	Yes (i,j)
91	PHM4300.6	A/G	-	1	189467932	0.076087	2	96	92	2	0.958333	0.139067	0	0.130712	No
92	PHM5727.5	G/A	-	1	192367988	0.0388889	3	96	90	2	0.9375	0.0739836	0.0111111	0.0719591	No
93	PZA00619.3	G/A	-	1	195425179	0.0549451	3	96	91	2	0.947917	0.102831	0.021978	0.0984596	No
94	PZA02467.10	C/G	-	1	196927608	0.328125	3	96	96	2	1	0.436701	0.0729167	0.343714	Yes (i)
95	PZA03074.27	G/A	-	1	201295774	0.0444444	2	96	90	2	0.9375	0.0839945	0	0.081331	No
96	PHM5597.15	A/C	-	1	203035169	0.0319149	2	96	94	2	0.979167	0.0611353	0	0.0598835	No
97	PZA01216.1	A/G	-	1	203035464	0.380952	3	96	84	2	0.875	0.466461	0.0714286	0.360426	Yes (i,j)
98	PZA01963.15	C/G	-	1	203714543	0.119565	2	96	92	2	0.958333	0.20825	0	0.188375	No
99	PZA01391.1	G/A	-	1	204199305	0.145349	3	96	86	2	0.895833	0.246025	0.0813953	0.217583	No
100	PHM14614.22	C/A	-	1	205581478	0.181818	3	96	88	2	0.916667	0.294395	0.0454545	0.253261	No
101	PZA01019.1	C/G	-	1	208143724	0.129032	2	96	93	2	0.96875	0.222349	0	0.199506	No
102	PZA03193.2	G/A	-	1	212307461	0.0864198	2	96	81	2	0.84375	0.155953	0	0.145436	No
103	PHM12706.14	A/G	-	1	212356401	0.282353	2	96	85	2	0.885417	0.400492	0	0.323142	Yes (i,j)
104	PHM1438.34	G/A	-	1	212389447	0.231183	3	96	93	2	0.96875	0.351824	0.0322581	0.292294	Yes
105	PZA02014.3	A/G	-	1	212557676	0.213483	3	96	89	2	0.927083	0.332168	0.0224719	0.27943	Yes
106	PZA03265.3	A/C	-	1	214745681	0.0989011	2	96	91	2	0.947917	0.176281	0	0.162355	No
107	PHM6043.19	A/G	-	1	216927159	0.0729167	3	96	96	2	1	0.133899	0.0208333	0.12606	No
108	PZA03741.1	G/A	-	1	216989646	0.394118	3	96	85	2	0.885417	0.472165	0.0352941	0.363538	Yes (i,j)
109	PZA02655.9	G/C	C	1	217504762	0.0531915	2	96	94	2	0.979167	0.0996528	0	0.0956516	No	EP1, F2, F7, OH43, W182E
110	PHM15871.11	A/G	-	1	222427156	0.0531915	2	96	94	2	0.979167	0.0996528	0	0.0956516	No
111	PZA02117.1	A/G	-	1	223466480	0.454545	3	96	88	2	0.916667	0.490488	0.0454545	0.372925	Yes (i,j)
112	PHM12693.8	A/G	-	1	223488426	0.122222	2	96	90	2	0.9375	0.212184	0	0.191548	No
113	PHM759.24	G/A	-	1	225562216	0.252688	3	96	93	2	0.96875	0.373899	0.0537634	0.306355	Yes
114	PHM4942.12	A/G	-	1	226461786	0.44086	3	96	93	2	0.96875	0.488047	0.0645161	0.371478	Yes (i,j)
115	PHM2478.22	G/A	-	1	226781494	0.0421053	2	96	95	2	0.989583	0.0798157	0	0.0774114	No
116	PZA03001.15	A/G	-	1	231037305	0.228261	3	96	92	2	0.958333	0.34872	0.0434783	0.290253	Yes
117	PZB01647.1	A/G	-	1	231039372	0.196629	3	96	89	2	0.927083	0.31257	0.0337079	0.266026	No
118	PZA00381.4	C/G	-	1	237639037	0.0537634	2	96	93	2	0.96875	0.100652	0	0.0965698	No
119	PHM297.18	T/A	-	1	239313773	0.0425532	2	96	94	2	0.979167	0.080618	0	0.0781649	No
120	PHM4926.16	C/G	-	1	240498919	0.171875	3	96	96	2	1	0.281864	0.03125	0.24415	No
121	PZA03301.2	A/G	-	1	240574247	0.221053	3	96	95	2	0.989583	0.340861	0.0210526	0.285079	Yes (i,j)
122	PHM5293.11	C/A	A	1	243339423	0.0430108	2	96	93	2	0.96875	0.0814365	0	0.0789332	No	ELN39382, ELN40441, ELN40791, ELN443101
123	PZA03064.6	A/G	-	1	248503300	0.494444	3	96	90	2	0.9375	0.494811	0.0777778	0.374969	Yes (i,j)
124	PZA03404.1	A/G	-	1	249259484	0.438889	3	96	90	2	0.9375	0.487241	0.0333333	0.371238	Yes (i,j)
125	PHM16605.19	G/A	-	1	251142538	0.0212766	2	96	94	2	0.979167	0.0412047	0	0.0407805	No
126	PZA03578.1	G/A	-	1	252219631	0.271739	2	96	92	2	0.958333	0.391492	0	0.317468	Yes
127	PZA02269.4	A/C	-	1	252721946	0.344444	3	96	90	2	0.9375	0.446954	0.0666667	0.349631	Yes (i,j)
128	PZA02269.3	T/C	-	1	252722026	0.386364	3	96	88	2	0.916667	0.468913	0.0227273	0.361753	Yes (i,j)
129	PHM3034.3	A/G	-	1	255553191	0.183908	2	96	87	2	0.90625	0.296722	0	0.25512	No
130	kip1.3	A/G	-	1	255577993	0.2625	3	96	80	2	0.833333	0.382656	0.05	0.31223	Yes (i,j)
131	PHM14475.7	G/A	-	1	256245118	0.450549	3	96	91	2	0.947917	0.490266	0.10989	0.372543	Yes (i,j)
132	glb1.2	A/T	-	1	257415499	0.358696	3	96	92	2	0.958333	0.455533	0.0869565	0.354236	Yes
133	PZA01588.1	G/A	-	1	258495441	0.461538	3	96	91	2	0.947917	0.491938	0.0659341	0.373516	Yes (i,j)
134	PZA01921.20	A/G	-	1	261313627	0.373563	3	96	87	2	0.90625	0.462975	0.0574713	0.358503	Yes
135	PZA01921.19	G/A	-	1	261313982	0.1875	3	96	88	2	0.916667	0.301417	0.0340909	0.25827	No
136	PZA02985.5	G/A	-	1	262339533	0.286517	3	96	89	2	0.927083	0.404318	0.011236	0.325271	Yes (i)
137	PZA03457.1	A/T	-	1	262715518	0.130435	2	96	92	2	0.958333	0.224377	0	0.201114	No
138	PZB00008.1	G/A	-	1	268371949	0.45122	2	96	82	2	0.854167	0.489201	0	0.372609	Yes (i,j)
139	PZB00063.1	C/A	-	1	268373631	0.477778	3	96	90	2	0.9375	0.49359	0.0222222	0.374506	Yes
140	PZA02278.1	G/A	-	1	270002291	0.130952	3	96	84	2	0.875	0.225038	0.0238095	0.201705	No
141	PZA02698.3	A/G	-	1	272318990	0.211111	2	96	90	2	0.9375	0.329385	0	0.277613	Yes
142	PZA00030.11	T/A	-	1	275076662	0.340659	3	96	91	2	0.947917	0.444524	0.043956	0.348321	Yes
143	PZB00114.1	A/G	-	1	275983631	0.397727	3	96	88	2	0.916667	0.473892	0.0454545	0.364321	Yes (i,j)
144	PHM13362.3	G/A	-	1	275984322	0.0698925	3	96	93	2	0.96875	0.128789	0.0322581	0.121563	No
145	PZA01978.23	A/G	-	1	276645374	0.278409	3	96	88	2	0.916667	0.397421	0.0340909	0.321075	Yes (i,j)
146	PHM595.30	A/C	-	1	281818347	0.147368	2	96	95	2	0.989583	0.248657	0	0.219726	No
147	PZA03020.8	A/T	-	1	282044048	0.309524	3	96	84	2	0.875	0.424177	0.309524	0.336086	Yes
148	PZA00978.1	A/T	-	1	282929327	0.139785	2	96	93	2	0.96875	0.237904	0	0.211572	No
149	PZA01246.1	A/C	-	1	284043812	0.358974	2	96	78	2	0.8125	0.454323	0	0.354321	Yes
150	PZA02087.2	A/G	-	1	284056172	0.112903	3	96	93	2	0.96875	0.19833	0.0322581	0.18025	No
151	PZA00245.20	A/G	-	1	284407240	0.222222	2	96	81	2	0.84375	0.341411	0	0.285932	Yes
152	PHM18705.23	G/A	-	1	284564734	0.392045	3	96	88	2	0.916667	0.474423	0.556818	0.363074	Yes
153	PZB01403.1	A/C	-	1	285273845	0.409091	2	96	88	2	0.916667	0.477977	0	0.366599	Yes
154	PZA03037.2	C/A	-	1	285977386	0.247059	3	96	85	2	0.885417	0.367801	0.0235294	0.302834	Yes
155	PZA03305.7	C/G	-	1	286642714	0.0842105	3	96	95	2	0.989583	0.152724	0.0210526	0.142344	No
156	PZB01227.6	A/T	-	1	288441343	0.27907	2	96	86	2	0.895833	0.397701	0	0.321425	Yes
157	PZA02044.1	A/G	-	1	290807362	0.126316	3	96	95	2	0.989583	0.218507	0.0210526	0.196362	No
158	PHM13191.6	G/A	-	1	291461055	0.227273	3	96	88	2	0.916667	0.347632	0.0681818	0.289555	Yes
159	PZA00276.18	A/G	-	1	292092865	0.1	3	96	95	2	0.989583	0.17816	0.0105263	0.1638	No
160	PZA00991.2	C/A	-	1	292560596	0.113636	3	96	88	2	0.916667	0.199413	0.0454545	0.181156	No
161	PZA00235.9	A/C	C	1	292728976	0.0210526	3	96	95	2	0.989583	0.0408949	0.0210526	0.0403693	No	ERL221712, ERL24211, ERL24212
162	PZA00623.3	G/A	-	1	293632633	0.126437	2	96	87	2	0.90625	0.218362	0	0.196502	No
163	PZA02359.10	G/A	-	1	293907804	0.3875	2	96	80	2	0.833333	0.468754	0	0.362023	Yes (i,j)
164	PHM9807.9	G/C	-	1	294311411	0.183908	3	96	87	2	0.90625	0.296983	0.045977	0.25512	No
165	PZA01238.2	G/A	-	1	294333956	0.376471	2	96	85	2	0.885417	0.463958	0	0.359275	Yes
166	PZA01238.1	G/A	A	1	294334019	0.0879121	2	96	91	2	0.947917	0.158605	0	0.147508	No	ELN401172, ELN41111, ELN41112, ELN45111, ERL242152, ERL242153, ERL242154, ERL24132
167	PZA01068.1	A/G	-	1	294472123	0.22043	3	96	93	2	0.96875	0.340387	0.0752688	0.284623	Yes (i)
168	PHM174.13	G/A	-	1	294904503	0.141304	3	96	92	2	0.958333	0.240271	0.0434783	0.213229	No
169	PHM1275.22	C/A	-	1	294904743	0.364583	3	96	96	2	1	0.458713	0.0416667	0.35599	Yes (i,j)
170	PHM673.33	G/A	-	1	295656485	0.0744681	2	96	94	2	0.979167	0.136379	0	0.128345	No
171	PZA00856.2	G/A	-	1	295785198	0.439759	3	96	83	2	0.864583	0.487308	0.0843373	0.371345	Yes
172	PHM7616.35	G/A	-	1	298082533	0.209677	3	96	93	2	0.96875	0.328263	0.0752688	0.276504	Yes
173	PHM4752.14	G/A	-	1	298874066	0.421348	3	96	89	2	0.927083	0.482461	0.0561798	0.368737	Yes (i,j)
174	PZA00680.3	C/A	-	2	1081791	0.275862	3	96	87	2	0.90625	0.395324	0.0689655	0.319715	Yes (i,j)
175	PHM4951.8	A/G	-	2	1174438	0.102151	3	96	93	2	0.96875	0.181631	0.0322581	0.166608	No
176	PHM5817.15	G/A	-	2	1220908	0.269663	3	96	89	2	0.927083	0.389714	0.0449438	0.316315	Yes
177	PZA00365.2	G/C	-	2	1221385	0.317204	3	96	93	2	0.96875	0.429029	0.0967742	0.339353	Yes (i,j)
178	PZA02133.10	A/G	-	2	2483787	0.290323	3	96	93	2	0.96875	0.407869	0.0430108	0.32717	Yes (i)
179	PHM1511.14	G/A	-	2	2483832	0.263441	3	96	93	2	0.96875	0.384422	0.0967742	0.312777	Yes (i,j)
180	PHM13440.13	A/G	-	2	2527344	0.27381	3	96	84	2	0.875	0.393222	0.047619	0.318603	Yes (i,j)
181	PZA02681.8	A/G	-	2	2795242	0.0989011	2	96	91	2	0.947917	0.176281	0	0.162355	No
182	PZA00902.1	A/G	G	2	3069068	0.0315789	2	96	95	2	0.989583	0.0605196	0	0.059293	No	DE811, F2, F7
183	PHM4429.7	G/A	-	2	3167148	0.340909	3	96	88	2	0.916667	0.447877	0.636364	0.348409	Yes
184	PZA02264.5	G/A	-	2	3167435	0.202381	3	96	84	2	0.875	0.319283	0.047619	0.270731	No
185	PZA01211.1	A/G	-	2	3593488	0.0543478	2	96	92	2	0.958333	0.101671	0	0.0975056	No
186	PHM5535.8	G/A	-	2	4043425	0.256098	2	96	82	2	0.854167	0.376377	0	0.308434	Yes (i)
187	PZA00172.12	C/A	-	2	4177515	0.308511	3	96	94	2	0.979167	0.422349	0.0425532	0.335643	Yes
188	PZA00613.22	A/G	-	2	4180789	0.411111	3	96	90	2	0.9375	0.479429	0.111111	0.366974	Yes
189	PHM2601.5	G/A	-	2	4624088	0.0736842	2	96	95	2	0.989583	0.135073	0	0.127192	No
190	PHM12952.13	A/G	-	2	4883487	0.146739	3	96	92	2	0.958333	0.24775	0.0108696	0.21906	No
191	PHM3334.6	A/G	-	2	5053798	0.0315789	2	96	95	2	0.989583	0.0605196	0	0.059293	No
192	PHM3334.4	G/A	-	2	5053894	0.0978261	2	96	92	2	0.958333	0.174594	0	0.160934	No
193	PZA02081.1	G/A	-	2	5923120	0.0322581	2	96	93	2	0.96875	0.0617636	0	0.0604859	No
194	PZA01935.10	G/A	-	2	6470320	0.152174	3	96	92	2	0.958333	0.255463	0.0434783	0.224743	No
195	PZA03747.1	A/G	-	2	7473644	0.258621	3	96	87	2	0.90625	0.37913	0.0114943	0.309947	Yes
196	PHM12979.9	A/G	-	2	9037148	0.108696	3	96	92	2	0.958333	0.191773	0.0217391	0.17499	No
197	PZB00901.4	A/C	-	2	9401003	0.285714	3	96	91	2	0.947917	0.404037	0.0659341	0.324865	Yes (i,j)
198	PZB00901.3	A/G	-	2	9401317	0.284946	3	96	93	2	0.96875	0.403408	0.0537634	0.324474	Yes (i)
199	PZA02272.3	A/G	-	2	9917183	0.259259	2	96	81	2	0.84375	0.379346	0	0.310326	Yes (i,j)
200	PHM14783.16	A/G	-	2	9939631	0.0322581	2	96	93	2	0.96875	0.0617636	0	0.0604859	No
201	PHM5822.15	A/T	-	2	10429405	0.5	3	96	91	2	0.947917	0.494685	0.032967	0.375	Yes (i)
202	PZA00620.3	A/T	-	2	10429405	0.452941	3	96	85	2	0.885417	0.489946	0.0352941	0.372776	Yes (i)
203	PHM482.23	A/G	-	2	11103489	0.0674157	2	96	89	2	0.927083	0.124329	0	0.117836	No
204	zfl2.9	C/A	-	2	12544790	0.206897	3	96	87	2	0.90625	0.32467	0.045977	0.274329	Yes
205	PZA00108.4	T/A	-	2	13779970	0.303371	3	96	89	2	0.927083	0.4183	0.0674157	0.333347	Yes (i,j)
206	PZA01753.1	C/A	-	2	14751136	0.162921	3	96	89	2	0.927083	0.269754	0.011236	0.235558	No
207	PHM4425.25	A/G	-	2	19837545	0.0967742	3	96	93	2	0.96875	0.173053	0.0215054	0.159537	No
208	PHM6111.5	G/A	-	2	21990814	0.352273	2	96	88	2	0.916667	0.451167	0	0.352224	Yes (i,j)
209	PZA00590.1	A/G	-	2	21991241	0.0967742	2	96	93	2	0.96875	0.172938	0	0.159537	No
210	PZA01755.1	T/A	-	2	25230561	0.462766	3	96	94	2	0.979167	0.492106	0.0319149	0.37361	Yes (i,j)
211	PZA03568.1	G/A	-	2	27790383	0.111702	3	96	94	2	0.979167	0.196619	0.0531915	0.178758	No
212	PZA01374.1	G/A	-	2	28316042	0.177419	3	96	93	2	0.96875	0.289146	0.0752688	0.249285	No
213	PHM4586.12	A/G	-	2	30113086	0.244681	3	96	94	2	0.979167	0.365916	0.0425532	0.301313	Yes
214	PZA01336.1	G/A	-	2	31394426	0.0434783	2	96	92	2	0.958333	0.0822717	0	0.0797167	No
215	PZA02058.1	A/T	-	2	32790351	0.369048	3	96	84	2	0.875	0.462693	0.428571	0.357263	Yes
216	PZA02378.7	G/A	-	2	35040818	0.348315	3	96	89	2	0.927083	0.449257	0.0674157	0.350933	Yes
217	PZA02496.1	A/C	-	2	40814083	0.414773	3	96	88	2	0.916667	0.480147	0.0340909	0.367631	Yes (i,j)
218	PHM10404.8	C/G	-	2	40967991	0.494681	3	96	94	2	0.979167	0.495578	0.180851	0.374972	Yes
219	PZB00183.4	A/G	-	2	43923473	0.331395	3	96	86	2	0.895833	0.438326	0.0581395	0.344956	Yes
220	PZA02450.1	C/A	-	2	47575949	0.353933	3	96	89	2	0.927083	0.452502	0.0561798	0.352754	Yes
221	PZA01820.1	G/A	-	2	48526239	0.27907	3	96	86	2	0.895833	0.398102	0.0697674	0.321425	Yes (i)
222	PZA03629.1	C/G	-	2	51784790	0.109195	3	96	87	2	0.90625	0.192373	0.0114943	0.17562	No
223	PHM10321.11	G/C	-	2	62802971	0.320652	3	96	92	2	0.958333	0.431226	0.0543478	0.340765	Yes (i,j)
224	PHM3457.6	A/T	-	2	62804122	0.293103	3	96	87	2	0.90625	0.409951	0.0574713	0.328529	Yes (i,j)
225	PZA02549.3	A/G	-	2	103493947	0.126316	3	96	95	2	0.989583	0.218616	0.0421053	0.196362	No
226	PHM13360.13	G/A	-	2	107146579	0.45	3	96	80	2	0.833333	0.489121	0.05	0.372488	Yes
227	PHM3626.3	A/G	-	2	125642617	0.494118	3	96	85	2	0.885417	0.49446	0.0705882	0.374965	Yes (i)
228	PHM4620.24	A/G	-	2	141942553	0.123656	3	96	93	2	0.96875	0.214572	0.0322581	0.193244	No
229	PHM13648.11	G/A	-	2	144527713	0.387097	3	96	93	2	0.96875	0.469747	0.0645161	0.361928	Yes
230	PZA02626.1	C/G	-	2	144527921	0.190476	3	96	84	2	0.875	0.304999	0.047619	0.260838	No
231	PZA00029.17	C/A	-	2	144528184	0.0957447	3	96	94	2	0.979167	0.171425	0.0212766	0.158164	No
232	PZA03211.6	C/G	-	2	148837605	0.316456	3	96	79	2	0.822917	0.427622	0.0759494	0.339042	Yes
233	PZA01280.2	G/A	-	2	149428645	0.412088	3	96	91	2	0.947917	0.479637	0.0769231	0.367152	Yes
234	PZA01537.2	A/G	-	2	150984061	0.315476	3	96	84	2	0.875	0.427251	0.0833333	0.338632	Yes
235	PZA01232.1	G/A	-	2	155868024	0.0934066	3	96	91	2	0.947917	0.167802	0.0549451	0.155022	No
236	PZA02939.10	A/G	-	2	157152464	0.0465116	2	96	86	2	0.895833	0.0876652	0	0.084763	No
237	PHM1613.19	C/A	-	2	158767674	0.274194	3	96	93	2	0.96875	0.394258	0.0967742	0.318812	Yes
238	PZA02465.1	C/G	-	2	161878465	0.076087	2	96	92	2	0.958333	0.139067	0	0.130712	No
239	PZA01321.1	A/G	-	2	164561951	0.247368	3	96	95	2	0.989583	0.368709	0.0526316	0.303031	Yes (i,j)
240	PZA02371.6	A/C	-	2	165837357	0.44382	3	96	89	2	0.927083	0.488453	0.0561798	0.371824	Yes (i,j)
241	PZA03692.1	A/G	-	2	166659759	0.431034	3	96	87	2	0.90625	0.485176	0.0574713	0.370199	Yes
242	PHM635.23	C/A	-	2	167349862	0.0235294	2	96	85	2	0.885417	0.045411	0	0.0448958	No
243	PZA01638.1	G/A	-	2	168860136	0.0263158	3	96	95	2	0.989583	0.050762	0.0105263	0.0499334	No
244	PZA00515.10	G/A	-	2	169265278	0.413978	3	96	93	2	0.96875	0.480499	0.0967742	0.367491	Yes (i,j)
245	PZA00637.6	A/G	-	2	169524491	0.494382	3	96	89	2	0.927083	0.494945	0.11236	0.374968	Yes (i,j)
246	PZA00495.5	G/T	-	2	170377814	0.401099	3	96	91	2	0.947917	0.475935	0.142857	0.365027	Yes
247	PZA03644.1	G/A	-	2	170899849	0.303191	3	96	94	2	0.979167	0.418767	0.138298	0.333266	Yes (i,j)
248	vdac1a.1	G/C	-	2	173767689	0.309524	2	96	84	2	0.875	0.422349	0	0.336086	Yes (i,j)
249	PZA03659.1	G/A	-	2	173848095	0.322222	3	96	90	2	0.9375	0.432181	0.0444444	0.341397	Yes (i,j)
250	PZA00224.4	C/A	-	2	176000581	0.36413	3	96	92	2	0.958333	0.458455	0.076087	0.355858	Yes
251	PZA02890.4	A/C	-	2	187225134	0.241573	3	96	89	2	0.927083	0.362501	0.0337079	0.299295	Yes
252	PHM5060.12	A/G	-	2	190717664	0.252688	3	96	93	2	0.96875	0.373899	0.0537634	0.306355	Yes
253	PHM3598.20	A/T	-	2	193476369	0.0645161	2	96	93	2	0.96875	0.11941	0	0.113422	No
254	PZA00824.2	A/G	-	2	193996904	0.173913	2	96	92	2	0.958333	0.284211	0	0.246054	No
255	PHM793.25	G/C	-	2	194696039	0.451613	3	96	93	2	0.96875	0.490449	0.0860215	0.372648	Yes (i,j)
256	PHM3668.12	A/T	-	2	195555350	0.482353	2	96	85	2	0.885417	0.493502	0	0.374688	Yes (i,j)
257	PHM7953.11	G/A	-	2	195938696	0.338889	3	96	90	2	0.9375	0.44378	0.122222	0.347696	Yes
258	PZA00803.3	A/C	-	2	196001003	0.3	2	96	90	2	0.9375	0.415333	0	0.3318	Yes
259	PZA02731.1	A/G	-	2	197109533	0.268421	3	96	95	2	0.989583	0.389322	0.136842	0.315619	Yes
260	PHM16125.47	C/G	-	2	199411414	0.076087	2	96	92	2	0.958333	0.139067	0	0.130712	No
261	PZB01103.2	A/G	-	2	200020987	0.357143	2	96	84	2	0.875	0.453717	0	0.353759	Yes (i,j)
262	PZA02077.1	G/A	-	2	206554635	0.149425	2	96	87	2	0.90625	0.251273	0	0.221887	No
263	PZA01885.2	G/A	-	2	206881202	0.428571	3	96	91	2	0.947917	0.484892	0.0879121	0.369846	Yes (i,j)
264	PZA00390.7	A/G	-	2	206974778	0.27957	3	96	93	2	0.96875	0.398948	0.0860215	0.321689	Yes
265	PZA02964.7	A/G	-	2	208276510	0.230337	3	96	89	2	0.927083	0.351017	0.0786517	0.291706	Yes
266	PHM2094.34	A/G	G	2	208384148	0.0210526	2	96	95	2	0.989583	0.040785	0	0.0403693	No	TZI35
267	PZB00772.7	G/A	-	2	208388467	0.145833	3	96	96	2	1	0.246644	0.0208333	0.218099	No
268	PZA03602.1	T/A	-	2	209504204	0.48125	3	96	80	2	0.833333	0.493442	0.0625	0.374648	Yes
269	PZA02456.1	G/A	-	2	210924384	0.0217391	2	96	92	2	0.958333	0.0420708	0	0.0416285	No
270	PZA00804.1	G/A	-	2	212078562	0.142105	3	96	95	2	0.989583	0.241311	0.0105263	0.214098	No
271	PZA02680.1	G/C	-	2	213668709	0.0421053	2	96	95	2	0.989583	0.0798157	0	0.0774114	No
272	PZA02471.5	C/A	-	2	214640685	0.0430108	2	96	93	2	0.96875	0.0814365	0	0.0789332	No
273	PZA02418.2	G/A	-	2	214647155	0.255435	3	96	92	2	0.958333	0.376534	0.0543478	0.308033	Yes (i,j)
274	PZA00527.10	T/C	-	2	216833071	0.440217	3	96	92	2	0.958333	0.48767	0.0326087	0.3714	Yes (i,j)
275	PHM499.19	G/A	-	2	217788377	0.151042	3	96	96	2	1	0.254053	0.0520833	0.223571	No
276	PZA02012.7	G/A	-	2	218280503	0.203488	3	96	86	2	0.895833	0.320593	0.0348837	0.271621	No
277	PZA02453.1	A/G	-	2	219554914	0.164894	3	96	94	2	0.979167	0.272758	0.0531915	0.237483	No
278	PZA01991.3	A/G	-	2	220397345	0.416667	3	96	90	2	0.9375	0.480893	0.0333333	0.367959	Yes (i)
279	PZA02564.2	A/G	-	2	220938475	0.103261	3	96	92	2	0.958333	0.183359	0.0326087	0.168047	No
280	PZB01013.1	C/A	-	2	222280720	0.0851064	3	96	94	2	0.979167	0.154182	0.0212766	0.143601	No
281	PZA01895.1	C/A	-	2	225848026	0.0315789	2	96	95	2	0.989583	0.0605196	0	0.059293	No
282	PZA01352.5	A/G	-	2	226450168	0.241573	3	96	89	2	0.927083	0.362626	0.0561798	0.299295	Yes (i,j)
283	PZA02170.1	A/C	-	2	231190390	0.236559	2	96	93	2	0.96875	0.357314	0	0.295966	Yes
284	PHM3094.23	A/G	-	2	231709772	0.10989	2	96	91	2	0.947917	0.193479	0	0.176493	No
285	PZD00022.5	A/C	-	2	233128511	0.443182	3	96	88	2	0.916667	0.48883	0.159091	0.371751	Yes (i,j)
286	PZA03577.1	A/G	-	2	233876337	0.255556	3	96	90	2	0.9375	0.376633	0.0666667	0.308106	Yes (i)
287	PZA03321.4	C/A	-	2	234574991	0.0215054	2	96	93	2	0.96875	0.0416333	0	0.0412002	No
288	PHM343.7	G/A	A	3	1233789	0.0215054	2	96	93	2	0.96875	0.0416333	0	0.0412002	No	ELN401172, ELN43574
289	PZA00309.1	A/G	-	3	1240310	0.113636	2	96	88	2	0.916667	0.199157	0	0.181156	No
290	PHM4259.5	A/G	-	3	1699893	0.294737	3	96	95	2	0.989583	0.411687	0.0631579	0.329317	Yes
291	PZA02090.1	T/A	-	3	4138512	0.373684	3	96	95	2	0.989583	0.463545	0.0736842	0.358535	Yes (i,j)
292	PZD00038.2	G/A	-	3	4824781	0.247253	3	96	91	2	0.947917	0.368446	0.0549451	0.302957	Yes
293	PZA02678.1	G/A	-	3	5232441	0.396552	3	96	87	2	0.90625	0.473553	0.0804598	0.364069	Yes
294	PZA00100.10	A/G	-	3	5480277	0.0853659	2	96	82	2	0.854167	0.154253	0	0.143965	No
295	PZA03527.1	A/G	-	3	5748473	0.367021	3	96	94	2	0.979167	0.459971	0.0531915	0.356691	Yes
296	PZA03212.3	C/G	-	3	6547051	0.117021	3	96	94	2	0.979167	0.204568	0.0212766	0.185302	No
297	PZA00749.1	C/G	-	3	6733476	0.303371	3	96	89	2	0.927083	0.418175	0.0449438	0.333347	Yes (i)
298	PHM15475.27	C/G	-	3	7218902	0.270588	2	96	85	2	0.885417	0.390096	0	0.31683	Yes (i,j)
299	PHM7672.7	C/A	-	3	9124219	0.0526316	2	96	95	2	0.989583	0.0986733	0	0.0947507	No
300	PZA01765.1	A/G	-	3	9598936	0.273256	3	96	86	2	0.895833	0.393024	0.0813953	0.3183	Yes
301	PZA00508.2	A/G	-	3	11895613	0.44375	3	96	80	2	0.833333	0.487887	0.0625	0.371816	Yes (i,j)
302	PHM4145.18	G/A	-	3	21098404	0.130682	3	96	88	2	0.916667	0.225074	0.0795455	0.201396	No
303	PHM2343.25	G/A	-	3	27981649	0.467391	3	96	92	2	0.958333	0.493281	0.152174	0.373934	Yes
304	PZA00210.9	G/A	-	3	29693390	0.0470588	2	96	85	2	0.885417	0.0886334	0	0.0856666	No
305	PHM2766.14	G/C	-	3	31062080	0.0326087	2	96	92	2	0.958333	0.062405	0	0.0611005	No
306	PZA03054.5	A/G	G	3	31695534	0.0210526	2	96	95	2	0.989583	0.040785	0	0.0403693	No	T020.58, VL058014
307	PZA00348.11	C/G	-	3	32449584	0.313187	3	96	91	2	0.947917	0.425893	0.0769231	0.337665	Yes
308	PZA02255.2	A/C	-	3	33226251	0.192308	3	96	91	2	0.947917	0.307536	0.0549451	0.262399	No
309	zb21.1	G/A	-	3	37536931	0.313187	3	96	91	2	0.947917	0.425653	0.032967	0.337665	Yes (i,j)
310	PZA00297.2	G/C	-	3	39992968	0.347059	3	96	85	2	0.885417	0.448777	0.152941	0.350515	Yes
311	PZA01114.2	A/C	-	3	40198671	0.188172	3	96	93	2	0.96875	0.302642	0.0752688	0.258853	No
312	PHM13473.12	A/G	G	3	42534072	0.0104167	2	96	96	2	1	0.0204016	0	0.0204038	No	VL0511298
313	PZA03070.9	C/A	-	3	43868043	0.441176	3	96	85	2	0.885417	0.488169	0.152941	0.371516	Yes (i,j)
314	PHM1960.37	G/A	-	3	45731544	0.17284	3	96	81	2	0.84375	0.283308	0.148148	0.245053	No
315	PZA00581.3	G/A	-	3	48747913	0.39759	2	96	83	2	0.864583	0.473253	0	0.364292	Yes (i,j)
316	PZA00279.2	G/A	-	3	52804070	0.392473	3	96	93	2	0.96875	0.47192	0.0322581	0.363171	Yes (i,j)
317	PHM15474.5	A/G	-	3	53548967	0.494444	3	96	90	2	0.9375	0.494689	0.0555556	0.374969	Yes (i,j)
318	PZA01447.1	G/A	-	3	53549251	0.344444	3	96	90	2	0.9375	0.447321	0.133333	0.349631	Yes (i,j)
319	PZA03119.1	A/G	-	3	54127608	0.405063	3	96	79	2	0.822917	0.47762	0.278481	0.365825	Yes
320	PZA00265.6	A/G	-	3	55946581	0.482353	3	96	85	2	0.885417	0.493776	0.0470588	0.374688	Yes (i,j)
321	PZA02589.1	A/G	-	3	57360226	0.352273	3	96	88	2	0.916667	0.451295	0.0227273	0.352224	Yes (i,j)
322	PHM12153.9	G/A	A	3	57612577	0.0224719	2	96	89	2	0.927083	0.0434402	0	0.0429688	No	B73, F2
323	PZA00509.1	G/A	-	3	57966892	0.0263158	3	96	95	2	0.989583	0.050762	0.0105263	0.0499334	No
324	PZA02699.1	A/G	-	3	63847564	0.316667	3	96	90	2	0.9375	0.428519	0.1	0.339129	Yes (i,j)
325	PHM5502.31	A/G	-	3	67284067	0.456044	3	96	91	2	0.947917	0.491102	0.0769231	0.37306	Yes
326	PHM2439.25	A/G	G	3	69892464	0.0210526	2	96	95	2	0.989583	0.040785	0	0.0403693	No	F2, F7
327	PZA00109.4	T/A	-	3	82173052	0.257895	3	96	95	2	0.989583	0.378905	0.0315789	0.309514	Yes (i,j)
328	PZA02742.1	G/C	-	3	97441783	0.464706	3	96	85	2	0.885417	0.492135	0.0823529	0.373751	Yes (i,j)
329	PZA02299.16	G/A	-	3	103386170	0.344828	3	96	87	2	0.90625	0.447042	0.0689655	0.349762	Yes (i,j)
330	PZA00707.9	T/A	-	3	110715954	0.391566	3	96	83	2	0.864583	0.47211	0.228916	0.362966	Yes
331	PZA02619.1	A/G	-	3	120046370	0.0376344	3	96	93	2	0.96875	0.0717145	0.0107527	0.0698126	No
332	PZA03198.3	G/C	-	3	123785072	0.398876	3	96	89	2	0.927083	0.474722	0.101124	0.364565	Yes (i,j)
333	PHM15449.10	A/G	-	3	125077922	0.438889	3	96	90	2	0.9375	0.487608	0.1	0.371238	Yes (i,j)
334	PZA00413.20	C/A	-	3	125192432	0.434783	3	96	92	2	0.958333	0.486502	0.0652174	0.370711	Yes (i,j)
335	PZA00363.7	G/A	-	3	132192069	0.489011	3	96	91	2	0.947917	0.494685	0.0769231	0.374879	Yes (i,j)
336	PZD00016.4	A/G	G	3	133480598	0.0113636	2	96	88	2	0.916667	0.0222137	0	0.0222166	No	F252
337	PZD00015.5	A/G	G	3	133481473	0.0106383	2	96	94	2	0.979167	0.0208263	0	0.0208287	No	F252
338	PZB02002.1	A/G	-	3	133483395	0.0210526	2	96	95	2	0.989583	0.040785	0	0.0403693	No
339	PHM1745.16	A/G	-	3	140079003	0.348837	3	96	86	2	0.895833	0.449686	0.116279	0.351106	Yes (i,j)
340	PHM4339.79	C/A	-	3	141920024	0.0537634	3	96	93	2	0.96875	0.100766	0.0215054	0.0965698	No
341	PZA00920.1	A/G	-	3	142821031	0.386364	3	96	88	2	0.916667	0.469169	0.0681818	0.361753	Yes (i,j)
342	PHM4955.12	A/G	-	3	150256198	0.206522	2	96	92	2	0.958333	0.324179	0	0.274034	Yes (i,j)
343	PZA00827.1	C/A	-	3	155566732	0.0909091	2	96	88	2	0.916667	0.163411	0	0.151629	No
344	PZB02179.1	A/G	-	3	157640380	0.35	3	96	90	2	0.9375	0.450372	0.0777778	0.351488	Yes
345	PZA00828.2	A/T	T	3	157646430	0.0215054	2	96	93	2	0.96875	0.0416333	0	0.0412002	No	VL057967, VL058589
346	PHM9914.11	A/G	-	3	159996138	0.388235	3	96	85	2	0.885417	0.46984	0.0705882	0.362197	Yes (i,j)
347	PZA00667.2	G/A	-	3	161516227	0.278409	3	96	88	2	0.916667	0.397676	0.0795455	0.321075	Yes
348	PZA01396.1	A/G	-	3	164833462	0.5	3	96	93	2	0.96875	0.49491	0.0537634	0.375	Yes (i,j)
349	PZA00186.4	G/A	-	3	165800340	0.414634	3	96	82	2	0.854167	0.480536	0.170732	0.367606	Yes
350	PHM2885.31	G/A	-	3	165901548	0.126437	2	96	87	2	0.90625	0.218362	0	0.196502	No
351	PZD00027.2	A/G	-	3	169757334	0.424051	3	96	79	2	0.822917	0.482993	0.113924	0.369165	Yes
352	PZA02402.1	G/A	-	3	169771952	0.318681	3	96	91	2	0.947917	0.429953	0.0879121	0.339962	Yes (i,j)
353	PZA03032.19	G/C	-	3	171364540	0.125	2	96	88	2	0.916667	0.216264	0	0.194824	No
354	PZA00783.1	A/G	-	3	171821889	0.185897	3	96	78	2	0.8125	0.299205	0.0641026	0.256872	No
355	PZA02212.1	A/G	-	3	174550726	0.487805	3	96	82	2	0.854167	0.494197	0.097561	0.374851	Yes (i,j)
356	PHM17210.5	A/C	-	3	178229653	0.376344	3	96	93	2	0.96875	0.464485	0.0215054	0.359242	Yes (i,j)
357	PZA01962.12	T/A	-	3	178229838	0.356383	3	96	94	2	0.979167	0.454372	0.0957447	0.353523	Yes (i,j)
358	PZA02654.3	T/A	-	3	178773618	0.0425532	3	96	94	2	0.979167	0.0807301	0.0212766	0.0781649	No
359	PHM1675.29	A/G	-	3	180341088	0.223529	3	96	85	2	0.885417	0.343592	0.0941176	0.286879	Yes
360	PZA03735.1	A/G	-	3	180533618	0.5	3	96	88	2	0.916667	0.494701	0.0681818	0.375	Yes (i,j)
361	PZA03191.1	G/A	-	3	185290072	0.215909	2	96	88	2	0.916667	0.334737	0	0.281265	Yes (i,j)
362	PZA03191.4	G/A	-	3	185290390	0.137363	3	96	91	2	0.947917	0.234563	0.032967	0.208907	No
363	zb27.1	G/C	-	3	185290956	0.0430108	2	96	93	2	0.96875	0.0814365	0	0.0789332	No
364	PZA03647.1	C/A	-	3	185318331	0.462366	3	96	93	2	0.96875	0.492165	0.0645161	0.37358	Yes (i,j)
365	PZA00494.2	A/G	-	3	186179390	0.232955	3	96	88	2	0.916667	0.353632	0.0568182	0.293516	Yes (i,j)
366	PHM351.36	A/G	-	3	189553290	0.111111	3	96	90	2	0.9375	0.195581	0.0444444	0.178022	No
367	PHM351.40	A/G	-	3	189553357	0.0977011	3	96	87	2	0.90625	0.17435	0.0114943	0.160768	No
368	PHM3075.15	A/G	G	3	189861169	0.0107527	2	96	93	2	0.96875	0.0210454	0	0.0210478	No	F7
369	PZA01228.2	A/T	-	3	189861328	0.0268817	3	96	93	2	0.96875	0.0518129	0.0107527	0.0509496	No
370	PHM824.17	A/T	T	3	190451804	0.0224719	2	96	89	2	0.927083	0.0434402	0	0.0429688	No	DE811, F7
371	PZA03743.1	G/C	-	3	191863818	0.0444444	2	96	90	2	0.9375	0.0839945	0	0.081331	No
372	PZA03744.1	C/A	-	3	191864249	0.0470588	3	96	85	2	0.885417	0.0889078	0.0470588	0.0856666	No
373	PHM13673.53	A/G	-	3	192236275	0.208791	3	96	91	2	0.947917	0.326884	0.021978	0.275814	Yes (i)
374	PZA00071.2	C/G	-	3	194292587	0.235955	2	96	89	2	0.927083	0.356509	0	0.295559	Yes
375	PZB01109.1	G/A	-	3	194643731	0.198925	3	96	93	2	0.96875	0.315452	0.0322581	0.26792	No
376	PZA00308.24	A/C	-	3	196191461	0.0215054	2	96	93	2	0.96875	0.0416333	0	0.0412002	No
377	PZA01457.1	C/G	-	3	196870325	0.0833333	2	96	96	2	1	0.151186	0	0.141107	No
378	PZA02122.9	G/A	A	3	197797720	0.0967742	3	96	93	2	0.96875	0.173053	0.0215054	0.159537	No	ELN402213, ELN431251, ELN43453, ELN43574, ELN443101, ERL242152, ERL242153, ERL242154, ERL251323, ERL26411
379	PHM5716.60	G/A	A	3	198309265	0.0967742	2	96	93	2	0.96875	0.172938	0	0.159537	No	ELN424103, ELN42441, ELN42442, ELN42444, ELN42445, ELN443101, ERL242152, ERL242153, ERL242154
380	PZA01501.1	G/A	-	3	199272204	0.0769231	2	96	91	2	0.947917	0.140451	0	0.131928	No
381	PZA00892.5	G/A	-	3	199886201	0.108696	3	96	92	2	0.958333	0.19189	0.0434783	0.17499	No
382	PHM2919.23	C/A	-	3	199886409	0.271277	3	96	94	2	0.979167	0.391445	0.0531915	0.317212	Yes (i)
383	PZA03154.4	A/G	-	3	202364110	0.247253	3	96	91	2	0.947917	0.368446	0.0549451	0.302957	Yes
384	PZA03458.1	G/A	-	3	203318583	0.139785	3	96	93	2	0.96875	0.238363	0.0860215	0.211572	No
385	PZA00538.18	G/A	-	3	206889455	0.4	3	96	90	2	0.9375	0.475156	0.0888889	0.3648	Yes (i)
386	PZA02516.1	C/A	-	3	208180034	0.178947	3	96	95	2	0.989583	0.291087	0.0631579	0.250676	No
387	PHM3352.19	T/A	-	3	208711808	0.417582	3	96	91	2	0.947917	0.481667	0.10989	0.368115	Yes (i)
388	PHM3352.21	G/A	-	3	208711875	0.396552	3	96	87	2	0.90625	0.473815	0.126437	0.364069	Yes (i)
389	PZA02616.1	A/G	-	3	210161536	0.39011	3	96	91	2	0.947917	0.471277	0.120879	0.362633	Yes (i,j)
390	PHM13742.5	A/G	-	3	213606180	0.12766	3	96	94	2	0.979167	0.22058	0.0425532	0.197922	No
391	PHM1600.31	A/G	G	3	214887907	0.0159574	3	96	94	2	0.979167	0.0311276	0.0106383	0.0309125	No	VL054794, VL054881
392	PZA01154.1	G/A	-	3	216028207	0.454023	3	96	87	2	0.90625	0.49027	0.0344828	0.372877	Yes (i,j)
393	PHM3342.31	G/A	-	3	216028374	0.211111	2	96	90	2	0.9375	0.329385	0	0.277613	Yes
394	PZA02665.2	A/C	-	3	216624570	0.427778	3	96	90	2	0.9375	0.485046	0.166667	0.36973	Yes (i,j)
395	PZA02514.1	C/A	A	3	216915474	0.0208333	2	96	96	2	1	0.0403736	0	0.0399663	No	B73, DE811
396	PZA02824.4	A/G	-	3	217329672	0.131868	2	96	91	2	0.947917	0.226442	0	0.202747	No
397	PZA02668.2	T/A	A	3	218119861	0.0421053	2	96	95	2	0.989583	0.0798157	0	0.0774114	No	B73, DE811, F7, W182E
398	PZA00219.7	G/A	-	3	219309085	0.386076	3	96	79	2	0.822917	0.468596	0.0886076	0.361684	Yes (i,j)
399	PZA03391.1	G/A	-	3	219859920	0.451087	3	96	92	2	0.958333	0.490359	0.0978261	0.372596	Yes
400	PHM15964.16	A/G	-	3	221986592	0.389474	3	96	95	2	0.989583	0.471001	0.0842105	0.362485	Yes
401	PZA00316.10	G/C	-	3	223513639	0.215909	2	96	88	2	0.916667	0.334737	0	0.281265	Yes (i)
402	PZA01688.3	G/A	-	3	223670423	0.306452	3	96	93	2	0.96875	0.420679	0.0322581	0.334732	Yes
403	PZA01931.17	A/C	-	3	227682081	0.281915	3	96	94	2	0.979167	0.401412	0.159574	0.322915	Yes
404	PHM2423.33	C/A	-	3	227682146	0.385542	3	96	83	2	0.864583	0.468521	0.0722892	0.361556	Yes
405	PZA00088.3	C/G	-	3	228614270	0.323864	3	96	88	2	0.916667	0.433295	0.0568182	0.342051	Yes
406	PZA02423.1	A/C	-	3	229178560	0.280899	3	96	89	2	0.927083	0.399575	0.0224719	0.322386	Yes (i,j)
407	PHM1971.20	G/C	-	4	2265349	0.419355	3	96	93	2	0.96875	0.482443	0.129032	0.368412	Yes (i,j)
408	PHM1184.26	A/G	-	4	2637083	0.0730337	3	96	89	2	0.927083	0.133941	0.011236	0.126233	No
409	PHM14235.15	A/G	-	4	3069114	0.076087	2	96	92	2	0.958333	0.139067	0	0.130712	No
410	PHM14235.16	G/A	-	4	3069135	0.120879	2	96	91	2	0.947917	0.210199	0	0.189949	No
411	PHM14235.17	A/G	-	4	3069171	0.108696	2	96	92	2	0.958333	0.191656	0	0.17499	No
412	PHM2438.28	A/G	-	4	3548007	0.369048	2	96	84	2	0.875	0.460159	0	0.357263	Yes (i,j)
413	PHM3963.33	G/C	-	4	5459125	0.271605	2	96	81	2	0.84375	0.390787	0	0.317393	Yes
414	PHM3301.28	C/G	-	4	5659518	0.0777778	2	96	90	2	0.9375	0.141863	0	0.133167	No
415	PZA00436.7	G/A	-	4	6401332	0.472222	3	96	90	2	0.9375	0.493224	0.0555556	0.374227	Yes (i,j)
416	PZA02358.1	G/A	-	4	11329241	0.296703	2	96	91	2	0.947917	0.412755	0	0.330254	Yes (i,j)
417	PHM2518.28	G/C	-	4	12618115	0.0869565	3	96	92	2	0.958333	0.157181	0.0217391	0.146183	No
418	PZA01122.1	G/C	-	4	12618115	0.0967742	3	96	93	2	0.96875	0.173167	0.0430108	0.159537	No
419	PHM16788.6	A/C	-	4	13581955	0.281915	3	96	94	2	0.979167	0.400963	0.0744681	0.322915	Yes (i)
420	PHM2524.4	C/A	-	4	13585212	0.0797872	3	96	94	2	0.979167	0.145448	0.0319149	0.136061	No
421	PHM259.7	A/G	-	4	14326036	0.03125	2	96	96	2	1	0.0599162	0	0.0587139	No
422	PHM259.11	G/A	-	4	14326091	0.137931	2	96	87	2	0.90625	0.235079	0	0.209535	No
423	PHM8527.2	A/T	-	4	17307041	0.163043	3	96	92	2	0.958333	0.270188	0.0434783	0.235678	No
424	PZA01422.3	C/A	-	4	24475394	0.159574	3	96	94	2	0.979167	0.265592	0.0425532	0.23225	No
425	PHM2159.8	A/G	-	4	28981480	0.164894	3	96	94	2	0.979167	0.272534	0.0106383	0.237483	No
426	PZA02457.1	G/A	-	4	29031200	0.431818	3	96	88	2	0.916667	0.485382	0.0454545	0.370308	Yes
427	PHM3112.9	G/C	-	4	32968646	0.0659341	2	96	91	2	0.947917	0.12182	0	0.115588	No
428	PHM3112.5	G/A	-	4	32968749	0.0578947	3	96	95	2	0.989583	0.107992	0.0105263	0.103136	No
429	PZA02705.1	C/A	-	4	33860915	0.0493827	2	96	81	2	0.84375	0.092729	0	0.0894806	No
430	PHM15427.11	G/A	-	4	33862684	0.423077	3	96	91	2	0.947917	0.4831	0.0549451	0.369013	Yes
431	PHM13623.14	A/C	-	4	35051574	0.0585106	3	96	94	2	0.979167	0.109058	0.0106383	0.104105	No
432	PZA01106.3	A/G	-	4	35051622	0.0652174	3	96	92	2	0.958333	0.12072	0.0217391	0.114495	No
433	PHM5572.19	A/G	-	4	35384118	0.322222	2	96	90	2	0.9375	0.431937	0	0.341397	Yes (i,j)
434	PZA01713.4	G/C	-	4	35384247	0.230769	2	96	91	2	0.947917	0.351128	0	0.292007	Yes (i,j)
435	PZA00541.1	A/G	-	4	35594464	0.117647	3	96	85	2	0.885417	0.205444	0.0470588	0.186061	No
436	PZA03247.1	G/C	-	4	35769506	0.260638	3	96	94	2	0.979167	0.381816	0.0957447	0.311141	Yes
437	PZA03385.1	C/A	-	4	37067373	0.244565	3	96	92	2	0.958333	0.365782	0.0543478	0.301239	Yes
438	PZA01751.2	T/A	-	4	37185517	0.226316	3	96	95	2	0.989583	0.346672	0.0315789	0.288876	Yes
439	PHM14717.2	G/A	-	4	40517665	0.0989011	3	96	91	2	0.947917	0.1764	0.021978	0.162355	No
440	PHM1283.14	A/C	-	4	41198528	0.103261	3	96	92	2	0.958333	0.183359	0.0326087	0.168047	No
441	PZA00445.22	T/A	-	4	49714016	0.11828	2	96	93	2	0.96875	0.206336	0	0.186826	No
442	PHM3587.6	G/A	-	4	59448994	0.164894	3	96	94	2	0.979167	0.272646	0.0319149	0.237483	No
443	PZA01759.1	C/A	-	4	60429503	0.176136	3	96	88	2	0.916667	0.287118	0.0340909	0.24811	No
444	PZA00726.10	A/C	-	4	60768063	0.214286	3	96	91	2	0.947917	0.333333	0.0549451	0.28004	Yes
445	PHM14055.6	A/G	-	4	60768111	0.204301	3	96	93	2	0.96875	0.321857	0.0430108	0.272271	No
446	bt2.4	A/G	-	4	66288635	0.110526	3	96	95	2	0.989583	0.194606	0.0105263	0.177291	No
447	bt2.7	G/A	-	4	66290994	0.278409	3	96	88	2	0.916667	0.397293	0.0113636	0.321075	Yes
448	PZA03254.1	A/G	-	4	73176932	0.0677083	3	96	96	2	1	0.125094	0.03125	0.118279	No
449	PZA03587.1	G/A	-	4	73311260	0.0652174	3	96	92	2	0.958333	0.12072	0.0217391	0.114495	No
450	PZA03597.1	G/A	-	4	74239902	0.435484	3	96	93	2	0.96875	0.486675	0.0537634	0.370803	Yes
451	PZA03270.2	G/A	-	4	76122802	0.0240964	2	96	83	2	0.864583	0.0464649	0	0.0459255	No
452	PZA00218.1	G/A	-	4	78946415	0.310526	3	96	95	2	0.989583	0.423857	0.0315789	0.336522	Yes (i,j)
453	PZA03564.1	A/C	-	4	86797748	0.402174	3	96	92	2	0.958333	0.476101	0.0869565	0.365247	Yes (i,j)
454	PZA03203.2	G/A	-	4	90203822	0.36413	3	96	92	2	0.958333	0.458221	0.0326087	0.355858	Yes (i,j)
455	PZA00104.1	C/G	-	4	93812507	0.0315789	2	96	95	2	0.989583	0.0605196	0	0.059293	No
456	PZA03231.1	A/G	-	4	104160525	0.204545	2	96	88	2	0.916667	0.321715	0	0.272466	No
457	PZA03536.1	G/A	-	4	107751353	0.166667	2	96	84	2	0.875	0.274471	0	0.239198	No
458	PZA03409.1	A/C	-	4	128632208	0.426966	3	96	89	2	0.927083	0.484209	0.0674157	0.369609	Yes
459	PZA02027.1	G/A	-	4	132975471	0.429412	3	96	85	2	0.885417	0.484749	0.0823529	0.369968	Yes
460	PZA03459.1	A/G	-	4	134292522	0.127778	3	96	90	2	0.9375	0.221467	0.188889	0.198059	No
461	PHM1505.31	G/A	-	4	143162745	0.376404	3	96	89	2	0.927083	0.464486	0.0561798	0.359257	Yes
462	PZA03152.3	A/G	-	4	147044805	0.078125	3	96	96	2	1	0.142596	0.0104167	0.133669	No
463	PZA02982.7	G/A	-	4	148401277	0.0769231	2	96	91	2	0.947917	0.140451	0	0.131928	No
464	PZA03317.1	G/A	A	4	149531093	0.0322581	2	96	93	2	0.96875	0.0617636	0	0.0604859	No	DE811, F2, F7
465	PZA02992.15	G/A	-	4	149588842	0.0652174	2	96	92	2	0.958333	0.120603	0	0.114495	No
466	PHM15864.8	A/G	-	4	150662732	0.0531915	2	96	94	2	0.979167	0.0996528	0	0.0956516	No
467	PZA00057.2	G/A	-	4	155043539	0.141304	2	96	92	2	0.958333	0.240037	0	0.213229	No
468	PZA01926.1	G/A	-	4	158126191	0.175824	3	96	91	2	0.947917	0.286874	0.043956	0.247822	No
469	PZA03116.1	A/G	-	4	166002318	0.401099	3	96	91	2	0.947917	0.475696	0.0989011	0.365027	Yes
470	PZA00453.2	G/A	-	4	166281188	0.477011	3	96	87	2	0.90625	0.493796	0.103448	0.374471	Yes (i)
471	PZA01289.1	A/T	-	4	169608659	0.172619	3	96	84	2	0.875	0.283863	0.27381	0.244847	No
472	PHM3155.14	A/G	-	4	170467673	0.37766	3	96	94	2	0.979167	0.465794	0.138298	0.359585	Yes (i,j)
473	PZA00271.1	A/G	-	4	171613440	0.0208333	2	96	96	2	1	0.0403736	0	0.0399663	No
474	PZA01658.1	A/C	-	4	172269192	0.194444	3	96	90	2	0.9375	0.309974	0.0333333	0.264202	No
475	PZA01477.3	T/C	-	4	172301064	0.472826	3	96	92	2	0.958333	0.493514	0.076087	0.37426	Yes (i,j)
476	PZD00030.2	G/A	-	4	177976082	0.12766	3	96	94	2	0.979167	0.22058	0.0425532	0.197922	No
477	PHM3637.14	C/A	-	4	179758341	0.224138	3	96	87	2	0.90625	0.345443	0.287356	0.287318	Yes
478	PZA02194.1	G/A	-	4	180309373	0.0729167	3	96	96	2	1	0.133899	0.0208333	0.12606	No
479	PHM14618.11	A/C	-	4	180315663	0.477528	3	96	89	2	0.927083	0.493696	0.0561798	0.374495	Yes
480	PZA02289.2	G/A	-	4	180316143	0.181319	3	96	91	2	0.947917	0.293682	0.010989	0.252814	No
481	PZA01766.1	A/G	-	4	183610048	0.476471	3	96	85	2	0.885417	0.493503	0.0823529	0.374446	Yes
482	PZA01954.1	G/C	-	4	184373943	0.424051	3	96	79	2	0.822917	0.485065	0.443038	0.369165	Yes (i)
483	PZA00941.2	C/G	-	4	185562016	0.252688	3	96	93	2	0.96875	0.373899	0.0537634	0.306355	Yes (i,j)
484	PZB01461.1	A/G	-	4	194092995	0.235955	2	96	89	2	0.927083	0.356509	0	0.295559	Yes
485	PZA00332.5	A/G	-	4	194749287	0.0473684	3	96	95	2	0.989583	0.0893542	0.0105263	0.0861768	No
486	PHM4348.16	C/T	-	4	197459875	0.401163	3	96	86	2	0.895833	0.475076	0.0348837	0.36504	Yes (i,j)
487	PZA00193.2	A/G	-	4	197964459	0.361446	2	96	83	2	0.864583	0.456044	0	0.355066	Yes
488	PZA01790.1	C/G	-	4	202245921	0.076087	2	96	92	2	0.958333	0.139067	0	0.130712	No
489	PZA03205.1	G/A	-	4	202883367	0.269663	3	96	89	2	0.927083	0.389714	0.0449438	0.316315	Yes
490	PZA01810.2	G/A	-	4	203767481	0.4375	3	96	88	2	0.916667	0.486914	0.0568182	0.371063	Yes (i,j)
491	PZA02421.1	A/C	-	4	205427981	0.389535	3	96	86	2	0.895833	0.470265	0.0348837	0.3625	Yes (i,j)
492	PZA02614.2	A/G	-	4	206188976	0.5	3	96	89	2	0.927083	0.494569	0.0337079	0.375	Yes
493	PZA02779.1	A/G	-	4	207114208	0.382022	2	96	89	2	0.927083	0.466857	0	0.360694	Yes (i,j)
494	PHM1684.20	A/T	-	4	209047447	0.175824	3	96	91	2	0.947917	0.286755	0.021978	0.247822	No
495	PHM4117.14	A/C	-	4	215393158	0.430108	3	96	93	2	0.96875	0.485302	0.0645161	0.370067	Yes (i,j)
496	PZA03081.1	C/G	-	4	215393350	0.0879121	2	96	91	2	0.947917	0.158605	0	0.147508	No
497	PZB01021.1	A/G	-	4	216310538	0.274725	3	96	91	2	0.947917	0.394243	0.021978	0.3191	Yes
498	PZA02479.1	G/A	-	4	218367682	0.44382	3	96	89	2	0.927083	0.488328	0.0337079	0.371824	Yes (i)
499	PZA00155.1	G/A	-	4	220885121	0.0561798	2	96	89	2	0.927083	0.104856	0	0.100424	No
500	PZA03155.3	A/G	-	4	222233297	0.0659341	2	96	91	2	0.947917	0.12182	0	0.115588	No
501	PZA00878.2	G/C	-	4	226223649	0.295699	3	96	93	2	0.96875	0.41233	0.0537634	0.329777	Yes (i,j)
502	PZA00636.7	A/G	-	4	226884613	0.427778	3	96	90	2	0.9375	0.484923	0.144444	0.36973	Yes (i,j)
503	PZA00399.11	G/A	-	4	229644826	0.327586	3	96	87	2	0.90625	0.43581	0.0574713	0.343506	Yes (i,j)
504	PZA00521.3	C/A	-	4	234783765	0.0909091	2	96	88	2	0.916667	0.163411	0	0.151629	No
505	PZA00694.6	A/G	-	4	235779015	0.076087	2	96	92	2	0.958333	0.139067	0	0.130712	No
506	PZA02155.1	G/A	-	4	237336600	0.0989011	3	96	91	2	0.947917	0.1764	0.021978	0.162355	No
507	PHM5780.15	A/G	G	4	237583793	0.0368421	3	96	95	2	0.989583	0.0702773	0.0105263	0.0684512	No	VL054794, VL054881, VL057903, VL081466
508	PZA00513.1	G/A	A	4	238553534	0.0104167	2	96	96	2	1	0.0204016	0	0.0204038	No	F252
509	PHM5599.20	G/A	-	4	239237605	0.308989	3	96	89	2	0.927083	0.422544	0.0561798	0.335852	Yes (i,j)
510	PZA02585.2	T/A	-	4	239453847	0.481928	2	96	83	2	0.864583	0.493331	0	0.374673	Yes
511	PHM18386.29	G/A	-	4	240105203	0.302326	3	96	86	2	0.895833	0.417346	0.0697674	0.332871	Yes
512	PZA00529.4	G/A	-	4	240769260	0.261628	3	96	86	2	0.895833	0.382199	0.0581395	0.311721	Yes (i,j)
513	PZA00936.1	G/A	-	4	241050436	0.396552	3	96	87	2	0.90625	0.473553	0.0804598	0.364069	Yes
514	PZA03322.5	G/C	-	4	242019440	0.4375	2	96	80	2	0.833333	0.486035	0	0.371063	Yes (i,j)
515	PZA03322.3	A/T	-	4	242019760	0.153409	3	96	88	2	0.916667	0.257117	0.0568182	0.226015	No
516	PHM4125.11	C/G	-	4	242313290	0.286517	3	96	89	2	0.927083	0.404443	0.0337079	0.325271	Yes
517	PZA01905.12	G/A	-	4	244087450	0.319149	3	96	94	2	0.979167	0.430523	0.106383	0.340153	Yes (i,j)
518	PHM4310.112	A/C	-	4	244087971	0.269663	2	96	89	2	0.927083	0.389464	0	0.316315	Yes (i,j)
519	PZA02239.12	A/G	-	4	244721608	0.191489	3	96	94	2	0.979167	0.30646	0.0212766	0.261703	No
520	PZA00682.17	G/A	A	4	244992721	0.0105263	2	96	95	2	0.989583	0.0206118	0	0.0206141	No	F7
521	PZA00282.19	C/G	-	4	245123514	0.150538	3	96	93	2	0.96875	0.253117	0.0215054	0.223048	No
522	PZA01887.1	G/A	-	5	656148	0.152632	3	96	95	2	0.989583	0.256002	0.0105263	0.225215	No
523	PZA02367.1	A/G	-	5	862416	0.125	3	96	96	2	1	0.216579	0.0208333	0.194824	No
524	PZA01983.1	C/A	-	5	1037243	0.388889	3	96	81	2	0.84375	0.469516	0.0123457	0.362349	Yes (i,j)
525	PHM662.27	A/C	-	5	1046780	0.372093	3	96	86	2	0.895833	0.462114	0.0465116	0.358104	Yes
526	PHM3061.315	T/A	-	5	1621791	0.0963855	2	96	83	2	0.864583	0.172092	0	0.15902	No
527	PZA00191.5	G/A	-	5	2123914	0.416667	2	96	84	2	0.875	0.480324	0	0.367959	Yes (i,j)
528	PZA01438.1	A/T	-	5	2690742	0.138889	3	96	90	2	0.9375	0.236723	0.0333333	0.21059	No
529	PHM3714.12	G/A	-	5	2930514	0.0454545	2	96	88	2	0.916667	0.0857908	0	0.0830117	No
530	PHM5359.10	G/A	-	5	3376550	0.303571	3	96	84	2	0.875	0.418289	0.0833333	0.333438	Yes
531	PZA01570.1	G/A	-	5	3533995	0.224719	2	96	89	2	0.927083	0.344526	0	0.287735	Yes (i,j)
532	PHM13122.43	C/G	-	5	4190804	0.0659341	3	96	91	2	0.947917	0.1223	0.0879121	0.115588	No
533	PHM3762.18	G/A	-	5	5917407	0.344828	2	96	87	2	0.90625	0.446649	0	0.349762	Yes (i,j)
534	PZA02653.12	A/G	-	5	5917587	0.0989011	2	96	91	2	0.947917	0.176281	0	0.162355	No
535	PHM789.16	A/G	-	5	6784311	0.0957447	3	96	94	2	0.979167	0.171425	0.0212766	0.158164	No
536	PZA02462.1	C/A	-	5	6820571	0.450549	3	96	91	2	0.947917	0.490027	0.0659341	0.372543	Yes (i,j)
537	PHM15223.38	T/A	-	5	6961253	0.0641026	2	96	78	2	0.8125	0.118449	0	0.112788	No
538	PZB00054.3	G/C	-	5	7086096	0.0898876	2	96	89	2	0.927083	0.161777	0	0.150231	No
539	PHM3137.17	G/A	-	5	7487050	0.140449	3	96	89	2	0.927083	0.238921	0.0337079	0.212299	No
540	PZA03036.6	C/G	-	5	7656748	0.397727	3	96	88	2	0.916667	0.474148	0.0909091	0.364321	Yes
541	PZB00094.1	G/C	-	5	7946002	0.349398	3	96	83	2	0.864583	0.449447	0.0481928	0.35129	Yes
542	PZA02029.21	A/G	-	5	7956551	0.0425532	2	96	94	2	0.979167	0.080618	0	0.0781649	No
543	PHM533.46	A/G	-	5	7956824	0.335227	3	96	88	2	0.916667	0.44121	0.102273	0.346376	Yes (i)
544	PZA01371.1	G/A	-	5	8220010	0.382022	3	96	89	2	0.927083	0.466982	0.0224719	0.360694	Yes
545	PZA01925.1	G/A	-	5	8598835	0.170455	2	96	88	2	0.916667	0.279586	0	0.242812	No
546	PZA00865.1	G/A	-	5	9279777	0.18617	3	96	94	2	0.979167	0.300078	0.0531915	0.257111	No
547	PZB00079.4	A/G	-	5	11737636	0.0677083	3	96	96	2	1	0.125094	0.03125	0.118279	No
548	PZA01284.6	A/T	-	5	11990631	0.078125	3	96	96	2	1	0.142596	0.0104167	0.133669	No
549	PZA03092.7	G/A	-	5	11992705	0.322222	3	96	90	2	0.9375	0.432059	0.0222222	0.341397	Yes (i,j)
550	PZA01327.1	A/G	-	5	15056528	0.219512	2	96	82	2	0.854167	0.338474	0	0.283948	Yes (i,j)
551	PZA01523.1	A/G	-	5	16208240	0.032967	3	96	91	2	0.947917	0.0631794	0.021978	0.0617277	No
552	PZA00517.7	A/G	G	5	18240488	0.0105263	2	96	95	2	0.989583	0.0206118	0	0.0206141	No	TZEI10
553	PZA03226.3	C/A	-	5	20089946	0.230769	2	96	91	2	0.947917	0.351128	0	0.292007	Yes
554	PZA03340.2	G/C	-	5	20201009	0.12234	3	96	94	2	0.979167	0.212518	0.0106383	0.191688	No
555	PHM5484.22	C/A	-	5	21449633	0.448276	3	96	87	2	0.90625	0.489225	0.045977	0.37231	Yes
556	PHM13942.9	A/G	-	5	21461663	0.33871	3	96	93	2	0.96875	0.443326	0.0322581	0.347632	Yes (i,j)
557	PHM13942.8	A/G	-	5	21461728	0.345745	3	96	94	2	0.979167	0.447766	0.0319149	0.350073	Yes (i,j)
558	PHM13942.7	G/A	-	5	21461779	0.331522	3	96	92	2	0.958333	0.438588	0.0326087	0.345004	Yes (i,j)
559	PZA02792.25	C/A	-	5	21771015	0.244681	3	96	94	2	0.979167	0.366028	0.0638298	0.301313	Yes (i)
560	PZA01427.1	C/A	-	5	23135578	0.324468	3	96	94	2	0.979167	0.433769	0.0106383	0.34229	Yes
561	PHM565.31	A/G	-	5	24242002	0.39011	3	96	91	2	0.947917	0.471038	0.0769231	0.362633	Yes (i,j)
562	PZA02113.1	C/G	-	5	30239292	0.18617	3	96	94	2	0.979167	0.299854	0.0106383	0.257111	No
563	PZA00801.1	G/C	-	5	31528260	0.170213	2	96	94	2	0.979167	0.279476	0	0.242583	No
564	PZB00869.4	A/G	-	5	32366193	0.322222	3	96	90	2	0.9375	0.432181	0.0444444	0.341397	Yes
565	PZA01563.1	C/A	-	5	32599139	0.032967	2	96	91	2	0.947917	0.0630598	0	0.0617277	No
566	PHM4647.8	C/G	-	5	32599447	0.311828	3	96	93	2	0.96875	0.425026	0.0860215	0.337084	Yes
567	PHM16854.3	C/G	-	5	34587029	0.258427	3	96	89	2	0.927083	0.379353	0.0674157	0.309831	Yes (i,j)
568	PZA00981.3	G/A	-	5	37030384	0.25	3	96	96	2	1	0.371201	0.0208333	0.304688	Yes
569	PZA00996.1	A/G	-	5	37788653	0.288235	3	96	85	2	0.885417	0.405689	0.0352941	0.326134	Yes (i,j)
570	PHM3402.11	A/G	-	5	47757634	0.0888889	2	96	90	2	0.9375	0.160176	0	0.148857	No
571	PZA02207.1	G/A	-	5	49203492	0.4	3	96	90	2	0.9375	0.474789	0.0222222	0.3648	Yes (i,j)
572	PZA00805.1	A/T	-	5	57507670	0.0944444	3	96	90	2	0.9375	0.169455	0.0555556	0.15642	No
573	PHM2769.43	A/G	-	5	57831576	0.354651	3	96	86	2	0.895833	0.452759	0.0581395	0.352981	Yes (i,j)
574	PZA00522.12	G/A	-	5	57933548	0.253012	2	96	83	2	0.864583	0.37344	0	0.306554	Yes
575	PZA00222.7	A/G	-	5	58576757	0.255814	3	96	86	2	0.895833	0.376988	0.116279	0.308262	Yes (i)
576	PHM2614.14	G/A	-	5	58734149	0.0572917	3	96	96	2	1	0.106947	0.0104167	0.102185	No
577	PHM1870.20	A/G	-	5	59299993	0.478261	3	96	92	2	0.958333	0.493747	0.0217391	0.374527	Yes (i,j)
578	PZA02676.2	A/G	-	5	60072336	0.433333	3	96	90	2	0.9375	0.486021	0.0666667	0.370516	Yes (i,j)
579	PZB01115.3	G/A	-	5	60964334	0.258065	3	96	93	2	0.96875	0.379046	0.0430108	0.309615	Yes (i,j)
580	PZA01050.1	G/A	-	5	63415425	0.25	3	96	92	2	0.958333	0.371158	0.0434783	0.304688	Yes (i,j)
581	PHM4165.14	A/T	-	5	65741535	0.301205	2	96	83	2	0.864583	0.415889	0	0.332357	Yes (i,j)
582	PHM13675.17	T/A	-	5	66811586	0.0769231	3	96	91	2	0.947917	0.140571	0.021978	0.131928	No
583	PHM13675.18	T/A	-	5	66811651	0.0842105	3	96	95	2	0.989583	0.152724	0.0210526	0.142344	No
584	PZB01112.1	G/C	-	5	68419652	0.0526316	2	96	95	2	0.989583	0.0986733	0	0.0947507	No
585	PZA01349.2	G/A	-	5	69319346	0.0744681	2	96	94	2	0.979167	0.136379	0	0.128345	No
586	PZA03677.1	A/G	-	5	71093631	0.455056	3	96	89	2	0.927083	0.491075	0.123596	0.372972	Yes (i,j)
587	PHM5798.39	G/A	-	5	71095193	0.373626	3	96	91	2	0.947917	0.463274	0.0659341	0.35852	Yes (i,j)
588	PZA01303.1	C/A	-	5	72408251	0.0210526	2	96	95	2	0.989583	0.040785	0	0.0403693	No
589	PZA02818.6	A/G	-	5	77679565	0.145349	3	96	86	2	0.895833	0.245891	0.0581395	0.217583	No
590	PZA01779.1	G/A	-	5	81227637	0.0714286	3	96	91	2	0.947917	0.131255	0.010989	0.123855	No
591	PZA00273.5	C/A	-	5	83357444	0.184211	3	96	95	2	0.989583	0.297665	0.0526316	0.255388	No
592	PZA01693.1	A/T	-	5	83544273	0.297872	3	96	94	2	0.979167	0.414063	0.0425532	0.330806	Yes
593	PZA03049.24	A/C	-	5	88604977	0.0322581	2	96	93	2	0.96875	0.0617636	0	0.0604859	No
594	PZA00643.13	G/T	-	5	91096945	0.197917	2	96	96	2	1	0.314184	0	0.267091	No
595	PZA02164.16	G/A	-	5	112179855	0.434524	3	96	84	2	0.875	0.485786	0.0357143	0.370676	Yes
596	PZA01608.1	A/G	-	5	158599491	0.202381	3	96	84	2	0.875	0.319283	0.047619	0.270731	No
597	PZA02981.2	A/T	-	5	166468431	0.2375	2	96	80	2	0.833333	0.35766	0	0.296598	Yes (i,j)
598	ae1.7	G/A	-	5	167873309	0.48913	3	96	92	2	0.958333	0.494565	0.0434783	0.374882	Yes (i,j)
599	ae1.8	G/A	-	5	167884630	0.0888889	2	96	90	2	0.9375	0.160176	0	0.148857	No
600	PZA01763.2	A/G	-	5	168080654	0.0555556	2	96	90	2	0.9375	0.103772	0	0.0994323	No
601	PZA02641.2	C/A	-	5	168924728	0.0804598	2	96	87	2	0.90625	0.146271	0	0.137024	No
602	PZA00255.14	A/G	-	5	169719641	0.0888889	2	96	90	2	0.9375	0.160176	0	0.148857	No
603	PHM6910.187	C/A	-	5	169853895	0.325301	2	96	83	2	0.864583	0.433672	0	0.342617	Yes (i,j)
604	PZA02040.2	G/A	-	5	171389174	0.372093	3	96	86	2	0.895833	0.462247	0.0697674	0.358104	Yes (i,j)
605	PZA00300.14	A/G	-	5	171688876	0.280899	3	96	89	2	0.927083	0.399575	0.0224719	0.322386	Yes (i,j)
606	PZA00987.1	A/G	-	5	172230823	0.12766	2	96	94	2	0.979167	0.220356	0	0.197922	No
607	PZA01410.1	G/A	-	5	172682963	0.0869565	3	96	92	2	0.958333	0.157298	0.0434783	0.146183	No
608	PHM13696.9	A/G	-	5	175367030	0.316092	3	96	87	2	0.90625	0.427844	0.0804598	0.33889	Yes
609	PHM13696.11	G/A	-	5	175367080	0.277174	3	96	92	2	0.958333	0.396517	0.0326087	0.320418	Yes
610	PZA03714.1	G/A	-	5	175463023	0.173913	2	96	92	2	0.958333	0.284211	0	0.246054	No
611	PZA01304.1	G/A	-	5	178584058	0.0531915	2	96	94	2	0.979167	0.0996528	0	0.0956516	No
612	PHM1899.157	A/G	-	5	179060561	0.349462	3	96	93	2	0.96875	0.450189	0.0752688	0.351311	Yes (i,j)
613	PZA02633.4	G/A	-	5	179953106	0.360215	3	96	93	2	0.96875	0.456136	0.0322581	0.354697	Yes
614	PZA02408.2	G/A	-	5	180413515	0.206522	3	96	92	2	0.958333	0.324296	0.0217391	0.274034	Yes (i)
615	PZA02209.2	A/C	-	5	180428220	0.393617	3	96	94	2	0.979167	0.472735	0.0851064	0.363426	Yes (i,j)
616	PZA02356.7	A/C	-	5	180603220	0.365591	3	96	93	2	0.96875	0.45911	0.0430108	0.356282	Yes (i,j)
617	PHM5296.6	A/G	-	5	180603557	0.392473	3	96	93	2	0.96875	0.472149	0.0752688	0.363171	Yes (i)
618	PHM5337.18	G/A	-	5	180611413	0.0652174	2	96	92	2	0.958333	0.120603	0	0.114495	No
619	PZA03324.1	A/T	-	5	181256363	0.03125	2	96	96	2	1	0.0599162	0	0.0587139	No
620	PZA01575.1	G/A	A	5	182337304	0.0104167	2	96	96	2	1	0.0204016	0	0.0204038	No	TZI18
621	PZA03452.6	A/G	-	5	182823983	0.126374	3	96	91	2	0.947917	0.21856	0.032967	0.196429	No
622	PHM6386.11	G/A	-	5	190026183	0.181818	3	96	88	2	0.916667	0.294267	0.0227273	0.253261	No
623	PHM7908.20	A/C	-	5	191075278	0.181319	3	96	91	2	0.947917	0.293921	0.0549451	0.252814	No
624	PHM7908.25	C/A	-	5	191075472	0.228723	3	96	94	2	0.979167	0.349457	0.0744681	0.290578	Yes
625	PZA00352.23	G/A	-	5	191075557	0.355556	3	96	90	2	0.9375	0.453424	0.0444444	0.353265	Yes (i,j)
626	PZA02426.1	G/A	A	5	191642443	0.0212766	2	96	94	2	0.979167	0.0412047	0	0.0407805	No	C103, Mo17
627	PZA02411.3	G/A	-	5	192326110	0.284091	3	96	88	2	0.916667	0.402272	0.0227273	0.324037	Yes
628	PHM532.23	A/C	-	5	193208321	0.147727	2	96	88	2	0.916667	0.248946	0	0.220104	No
629	PHM4616.8	A/G	-	5	197018389	0.0543478	2	96	92	2	0.958333	0.101671	0	0.0975056	No
630	PZA03024.16	G/A	-	5	198534153	0.294444	3	96	90	2	0.9375	0.410938	0.0111111	0.329176	Yes (i,j)
631	PZA01142.4	G/A	-	5	199697937	0.247059	3	96	85	2	0.885417	0.367938	0.0470588	0.302834	Yes
632	PZA02820.17	A/G	-	5	200813183	0.0989011	2	96	91	2	0.947917	0.176281	0	0.162355	No
633	PZA01265.1	G/A	-	5	201139510	0.0537634	2	96	93	2	0.96875	0.100652	0	0.0965698	No
634	PZB00765.1	C/G	-	5	202174585	0.347059	3	96	85	2	0.885417	0.448228	0.0588235	0.350515	Yes (i,j)
635	PZA02060.1	G/A	-	5	202342720	0.367089	2	96	79	2	0.822917	0.458787	0	0.35671	Yes (i,j)
636	PZA02667.1	A/G	G	5	202777978	0.0215054	2	96	93	2	0.96875	0.0416333	0	0.0412002	No	B73, DE811
637	PZA00395.2	C/A	-	5	202847197	0.45977	3	96	87	2	0.90625	0.491445	0.0689655	0.373376	Yes (i,j)
638	PHM3512.186	A/G	-	5	203434263	0.417647	3	96	85	2	0.885417	0.480782	0.0117647	0.368126	Yes
639	PZA00980.1	G/A	-	5	203778507	0.376404	3	96	89	2	0.927083	0.464361	0.0337079	0.359257	Yes (i)
640	PZA02068.1	A/G	-	5	204198466	0.195652	3	96	92	2	0.958333	0.311441	0.0217391	0.265213	No
641	PHM563.9	A/G	-	5	204993639	0.129213	3	96	89	2	0.927083	0.222569	0.011236	0.199714	No
642	PHM4349.3	G/A	A	5	206329214	0.0210526	2	96	95	2	0.989583	0.040785	0	0.0403693	No	ELN40823, ELN47132
643	PZA02099.3	A/G	-	5	206329295	0.0689655	2	96	87	2	0.90625	0.126942	0	0.120173	No
644	PZA00545.26	G/C	-	5	206665095	0.142857	3	96	91	2	0.947917	0.242326	0.021978	0.21491	No
645	PZA00963.3	G/A	-	5	207273479	0.303191	3	96	94	2	0.979167	0.418094	0.0106383	0.333266	Yes (i,j)
646	PZA02015.11	A/G	-	5	207464707	0.195652	3	96	92	2	0.958333	0.311558	0.0434783	0.265213	No
647	PZA03167.5	A/G	-	5	207603495	0.268817	3	96	93	2	0.96875	0.389225	0.0645161	0.315842	Yes (i,j)
648	PZA01680.3	G/A	-	5	208901002	0.06875	3	96	80	2	0.833333	0.126678	0.0375	0.119849	No
649	PZA03339.2	A/C	-	5	210890886	0.264045	3	96	89	2	0.927083	0.384721	0.0786517	0.313126	Yes (i,j)
650	PZA02390.1	G/A	-	5	211884165	0.125	3	96	92	2	0.958333	0.216665	0.0543478	0.194824	No
651	PHM3612.19	C/A	-	5	212483471	0.0705882	2	96	85	2	0.885417	0.129667	0	0.122603	No
652	PZA02480.1	G/A	-	5	214953055	0.215116	3	96	86	2	0.895833	0.333957	0.0348837	0.280668	Yes (i,j)
653	PHM13639.13	A/G	-	5	214953143	0.123656	3	96	93	2	0.96875	0.214572	0.0322581	0.193244	No
654	PZA02769.1	T/A	-	5	215505432	0.473118	3	96	93	2	0.96875	0.493308	0.0215054	0.374276	Yes (i,j)
655	PZA00606.4	C/A	-	6	2379238	0.136842	2	96	95	2	0.989583	0.233746	0	0.20833	No
656	PHM15961.13	G/C	-	6	9561803	0.335227	3	96	88	2	0.916667	0.440699	0.0113636	0.346376	Yes
657	PZA03047.12	G/A	-	6	20837504	0.282609	2	96	92	2	0.958333	0.401075	0	0.323274	Yes
658	PZA00440.15	A/G	-	6	22403926	0.229885	3	96	87	2	0.90625	0.350267	0.045977	0.291391	Yes
659	PZA00440.1	C/G	-	6	22404308	0.271277	3	96	94	2	0.979167	0.391333	0.0319149	0.317212	Yes (i,j)
660	PZA02948.24	A/G	-	6	25035450	0.102273	2	96	88	2	0.916667	0.181539	0	0.166767	No
661	PZA01901.1	G/A	-	6	30864632	0.0416667	3	96	96	2	1	0.0791367	0.0208333	0.0766722	No
662	PZA03120.1	C/A	-	6	57774238	0.375	3	96	88	2	0.916667	0.463551	0.0227273	0.358887	Yes
663	PZA00355.2	G/C	-	6	78756133	0.32967	3	96	91	2	0.947917	0.437597	0.0879121	0.344304	Yes
664	PZA00427.3	A/T	-	6	79815961	0.173684	3	96	95	2	0.989583	0.284179	0.0315789	0.245841	No
665	PHM14522.5	A/G	-	6	79816260	0.440217	3	96	92	2	0.958333	0.48767	0.0326087	0.3714	Yes
666	PZA00543.12	A/C	-	6	80534129	0.350649	3	96	77	2	0.802083	0.449641	0.025974	0.351699	Yes
667	PZA03069.4	A/G	-	6	81808364	0.467033	3	96	91	2	0.947917	0.492535	0.032967	0.373911	Yes (i,j)
668	PZA03069.8	G/A	-	6	81808446	0.483516	3	96	91	2	0.947917	0.494088	0.021978	0.374728	Yes
669	PZB01009.1	A/G	-	6	84664840	0.427778	3	96	90	2	0.9375	0.484556	0.0777778	0.36973	Yes
670	PZB01009.2	A/C	-	6	84665035	0.235632	3	96	87	2	0.90625	0.35693	0.149425	0.29534	Yes (i,j)
671	PHM2551.31	A/G	-	6	85125455	0.452941	3	96	85	2	0.885417	0.490083	0.0588235	0.372776	Yes
672	PHM12904.7	G/A	-	6	88691499	0.119565	3	96	92	2	0.958333	0.208367	0.0217391	0.188375	No
673	PZA00214.1	T/A	-	6	91704092	0.451087	3	96	92	2	0.958333	0.490359	0.0978261	0.372596	Yes
674	PHM8909.12	G/A	-	6	91883155	0.273256	3	96	86	2	0.895833	0.39289	0.0581395	0.3183	Yes (i,j)
675	PZA03488.1	G/A	A	6	95789142	0.0531915	2	96	94	2	0.979167	0.0996528	0	0.0956516	No	B73, C103, DE811, F252, OH43
676	PZA00942.2	A/C	-	6	102566000	0.217391	2	96	92	2	0.958333	0.336566	0	0.282375	Yes (i,j)
677	PZB01658.1	T/A	-	6	102953833	0.408602	2	96	93	2	0.96875	0.478096	0	0.366507	Yes (i,j)
678	PZA01029.1	G/A	-	6	114031392	0.32967	3	96	91	2	0.947917	0.437238	0.021978	0.344304	Yes (i,j)
679	PZA01589.2	G/A	-	6	117238344	0.0833333	3	96	90	2	0.9375	0.151141	0.0111111	0.141107	No
680	PZA00382.17	A/G	-	6	118741714	0.179775	2	96	89	2	0.927083	0.291599	0	0.251426	No
681	PHM13451.15	A/G	-	6	119239746	0.0913978	3	96	93	2	0.96875	0.16436	0.0107527	0.152296	No
682	PZA01055.1	G/A	A	6	120059553	0.0208333	2	96	96	2	1	0.0403736	0	0.0399663	No	B73, DE811
683	lac1.3	A/G	-	6	120230802	0.260638	3	96	94	2	0.979167	0.38148	0.0319149	0.311141	Yes (i,j)
684	PHM1190.3	A/G	-	6	120234344	0.156627	2	96	83	2	0.864583	0.261006	0	0.229291	No
685	PZA00571.1	G/A	-	6	120679943	0.170455	3	96	88	2	0.916667	0.280354	0.136364	0.242812	No
686	PZA01729.1	G/A	-	6	123998706	0.163158	3	96	95	2	0.989583	0.270365	0.0315789	0.23579	No
687	PHM13020.10	A/G	-	6	124020185	0.21875	2	96	96	2	1	0.338236	0	0.283384	Yes
688	PZA00473.5	A/G	-	6	124407006	0.434783	2	96	92	2	0.958333	0.486151	0	0.370711	Yes (i,j)
689	PZA01591.1	G/A	-	6	125113941	0.253012	3	96	83	2	0.864583	0.373583	0.0240964	0.306554	Yes (i,j)
690	PHM4904.16	T/A	-	6	125725871	0.0677083	3	96	96	2	1	0.125202	0.0520833	0.118279	No
691	PHM12794.48	G/A	-	6	128476428	0.193182	2	96	88	2	0.916667	0.308183	0	0.263139	No
692	PZA01618.2	A/G	-	6	129927781	0.476744	3	96	86	2	0.895833	0.494054	0.162791	0.374459	Yes (i,j)
693	PZB00414.2	G/A	-	6	131405570	0.231579	3	96	95	2	0.989583	0.352264	0.0210526	0.292568	Yes
694	PZA01884.1	A/G	-	6	132316835	0.451087	3	96	92	2	0.958333	0.489891	0.0108696	0.372596	Yes (i,j)
695	PHM3438.2	G/A	A	6	133843693	0.0208333	2	96	96	2	1	0.0403736	0	0.0399663	No	EP1, F7
696	PZA02328.5	C/G	-	6	137254358	0.294118	2	96	85	2	0.885417	0.41034	0	0.329019	Yes
697	PZA01072.1	C/A	-	6	137479485	0.152632	3	96	95	2	0.989583	0.256112	0.0315789	0.225215	No
698	PZA02187.2	A/T	-	6	139105889	0.0208333	2	96	96	2	1	0.0403736	0	0.0399663	No
699	PZA02187.1	A/C	-	6	139106115	0.418605	3	96	86	2	0.895833	0.481491	0.0697674	0.368287	Yes (i)
700	PZA02478.7	A/G	-	6	141111650	0.354839	3	96	93	2	0.96875	0.453162	0.0430108	0.35304	Yes (i,j)
701	PZA02673.1	G/A	-	6	142648706	0.478261	3	96	92	2	0.958333	0.494215	0.108696	0.374527	Yes
702	PZA02148.1	G/A	-	6	143875945	0.33871	3	96	93	2	0.96875	0.443211	0.0107527	0.347632	Yes
703	PZB00942.1	A/G	-	6	144744222	0.166667	3	96	90	2	0.9375	0.275058	0.0666667	0.239198	No
704	PZB01308.1	A/G	-	6	144744486	0.0989011	3	96	91	2	0.947917	0.1764	0.021978	0.162355	No
705	PZA02247.1	A/G	-	6	146544292	0.222222	3	96	90	2	0.9375	0.34196	0.0222222	0.285932	Yes (i,j)
706	PHM11985.27	A/G	-	6	147389036	0.388235	2	96	85	2	0.885417	0.469429	0	0.362197	Yes
707	PZA01342.2	G/A	-	6	148798630	0.0860215	2	96	93	2	0.96875	0.155553	0	0.144881	No
708	PZA02436.1	C/G	-	6	149251173	0.434066	3	96	91	2	0.947917	0.486205	0.0549451	0.370615	Yes (i,j)
709	PZA02472.2	A/C	-	6	149648334	0.05	3	96	90	2	0.9375	0.0941279	0.0333333	0.0904875	No
710	PHM15251.5	A/T	-	6	153123234	0.303371	3	96	89	2	0.927083	0.41855	0.11236	0.333347	Yes
711	PHM15251.3	A/G	-	6	153123339	0.268817	3	96	93	2	0.96875	0.389111	0.0430108	0.315842	Yes (i,j)
712	PZA01672.1	G/A	-	6	154495634	0.440476	3	96	84	2	0.875	0.487186	0.0238095	0.371432	Yes (i,j)
713	PHM4662.153	A/G	-	6	155390787	0.17284	3	96	81	2	0.84375	0.283157	0.123457	0.245053	No
714	PZA03027.12	A/G	-	6	156645239	0.168605	3	96	86	2	0.895833	0.277161	0.0116279	0.241055	No
715	PHM5794.13	G/A	-	6	156740198	0.451807	3	96	83	2	0.864583	0.489889	0.0843373	0.372667	Yes (i,j)
716	PZA00223.4	G/A	-	6	156740239	0.460227	3	96	88	2	0.916667	0.491894	0.125	0.373413	Yes (i,j)
717	PHM597.18	A/G	-	6	157943848	0.352941	3	96	85	2	0.885417	0.451922	0.0941176	0.352438	Yes
718	PHM597.12	A/G	-	6	157944068	0.184783	3	96	92	2	0.958333	0.298352	0.0652174	0.255892	No
719	PHM16607.11	A/G	-	6	160156483	0.222892	3	96	83	2	0.864583	0.342751	0.0843373	0.286418	Yes
720	PZB01569.7	T/A	-	6	160749024	0.0520833	2	96	96	2	1	0.0977128	0	0.0938664	No
721	PHM4503.25	C/A	-	6	161137975	0.379121	3	96	91	2	0.947917	0.465782	0.032967	0.359961	Yes
722	PZA00266.7	A/G	-	6	161570136	0.201087	3	96	92	2	0.958333	0.317985	0.0326087	0.269685	No
723	PZA01468.1	G/A	-	6	161663671	0.348837	3	96	86	2	0.895833	0.449552	0.0930233	0.351106	Yes (i,j)
724	PHM2108.61	G/C	C	6	161663814	0.03125	2	96	96	2	1	0.0599162	0	0.0587139	No	ERL21811, ERL242153, ERL242154
725	PHM3056.28	T/A	-	6	162996794	0.0645161	3	96	93	2	0.96875	0.119524	0.0215054	0.113422	No
726	PHM7922.8	C/A	-	6	163120296	0.175824	3	96	91	2	0.947917	0.286874	0.043956	0.247822	No
727	PZA00889.2	A/C	-	6	163201925	0.39011	3	96	91	2	0.947917	0.470918	0.0549451	0.362633	Yes (i,j)
728	PZA00821.1	C/A	-	6	163933232	0.0537634	2	96	93	2	0.96875	0.100652	0	0.0965698	No
729	PZA02688.2	A/G	-	6	164081101	0.271739	3	96	92	2	0.958333	0.391726	0.0434783	0.317468	Yes (i,j)
730	PZB01222.1	C/G	-	6	164419435	0.159574	3	96	94	2	0.979167	0.265592	0.0425532	0.23225	No
731	PHM2658.129	A/G	-	6	164999578	0.449438	3	96	89	2	0.927083	0.489951	0.11236	0.37243	Yes (i,j)
732	PHM5361.13	G/A	-	6	166687965	0.0638298	2	96	94	2	0.979167	0.11824	0	0.11237	No
733	PZA00910.1	A/G	-	6	166688213	0.336842	3	96	95	2	0.989583	0.442385	0.0631579	0.346962	Yes
734	PHM5529.7	C/A	-	6	167120728	0.119565	2	96	92	2	0.958333	0.20825	0	0.188375	No
735	PHM5529.4	C/A	-	6	167120845	0.0869565	2	96	92	2	0.958333	0.157064	0	0.146183	No
736	PHM3466.69	A/G	-	6	167148384	0.104396	3	96	91	2	0.947917	0.185239	0.0549451	0.169511	No
737	PHM4468.13	A/G	-	6	167527305	0.47093	3	96	86	2	0.895833	0.493118	0.104651	0.374154	Yes (i,j)
738	PZA02815.25	A/G	-	6	167883450	0.223958	3	96	96	2	1	0.344142	0.03125	0.287188	Yes (i,j)
739	PZA02035.5	G/A	-	7	2585198	0.021978	2	96	91	2	0.947917	0.0425176	0	0.0420659	No
740	PZA01909.2	A/G	-	7	6437808	0.105263	3	96	95	2	0.989583	0.186712	0.0631579	0.170625	No
741	PHM4135.15	G/C	-	7	6437899	0.203297	3	96	91	2	0.947917	0.320554	0.032967	0.271468	No
742	PHM2691.32	C/A	-	7	7947901	0.25	3	96	84	2	0.875	0.370956	0.0714286	0.304688	Yes
743	PHM2691.31	G/A	-	7	7947949	0.306818	3	96	88	2	0.916667	0.420911	0.0681818	0.334895	Yes (i)
744	PZA02872.1	A/G	-	7	13058813	0.277778	3	96	90	2	0.9375	0.397021	0.0444444	0.32074	Yes (i,j)
745	PZA00256.27	G/A	-	7	17397414	0.231707	3	96	82	2	0.854167	0.35199	0.0487805	0.292657	Yes (i,j)
746	PHM4080.15	A/G	-	7	20240404	0.319149	3	96	94	2	0.979167	0.430411	0.0851064	0.340153	Yes (i,j)
747	PZA03344.2	G/A	-	7	22002659	0.183333	3	96	90	2	0.9375	0.296178	0.0111111	0.254611	No
748	PHM4285.20	G/C	-	7	29199495	0.076087	2	96	92	2	0.958333	0.139067	0	0.130712	No
749	PHM15501.9	A/G	-	7	32876504	0.192308	3	96	91	2	0.947917	0.307416	0.032967	0.262399	No
750	PZA00132.17	A/C	-	7	33979080	0.0689655	2	96	87	2	0.90625	0.126942	0	0.120173	No
751	PHM4353.31	A/C	-	7	36392983	0.292553	3	96	94	2	0.979167	0.409696	0.0319149	0.328262	Yes (i,j)
752	PZA03687.1	A/G	-	7	40409237	0.210526	3	96	95	2	0.989583	0.329021	0.0210526	0.277162	Yes
753	PZA00084.2	C/T	-	7	43948264	0.147368	2	96	95	2	0.989583	0.248657	0	0.219726	No
754	PZA01230.1	G/A	-	7	46238189	0.0851064	2	96	94	2	0.979167	0.15407	0	0.143601	No
755	PZA02612.1	A/C	-	7	48612205	0.301075	3	96	93	2	0.96875	0.416791	0.0860215	0.332297	Yes
756	PZA03363.1	A/G	-	7	49538583	0.38764	3	96	89	2	0.927083	0.469604	0.0337079	0.362057	Yes (i,j)
757	PZA01445.1	C/A	-	7	53160767	0.0860215	3	96	93	2	0.96875	0.155782	0.0430108	0.144881	No
758	PZA01607.1	G/C	-	7	68051112	0.44086	3	96	93	2	0.96875	0.488162	0.0860215	0.371478	Yes (i,j)
759	PHM4818.15	G/C	-	7	68051404	0.325581	3	96	86	2	0.895833	0.434451	0.0697674	0.342727	Yes
760	PHM904.21	G/C	-	7	69232215	0.301075	3	96	93	2	0.96875	0.416447	0.0215054	0.332297	Yes (i,j)
761	PZA00418.2	G/A	-	7	71717601	0.472527	3	96	91	2	0.947917	0.493252	0.043956	0.374244	Yes (i,j)
762	PHM12830.14	G/A	-	7	71717792	0.468085	3	96	94	2	0.979167	0.493338	0.12766	0.373979	Yes
763	PZA03645.1	T/C	-	7	73892322	0.448864	3	96	88	2	0.916667	0.489212	0.0113636	0.372371	Yes (i,j)
764	PZA01210.2	G/A	A	7	75098939	0.0212766	2	96	94	2	0.979167	0.0412047	0	0.0407805	No	VL05615, VL0511247
765	PZA01210.1	G/A	-	7	75099046	0.396552	3	96	87	2	0.90625	0.473292	0.0344828	0.364069	Yes
766	PZA02018.1	C/A	-	7	86401923	0.177419	3	96	93	2	0.96875	0.289031	0.0537634	0.249285	No
767	PZA01933.3	A/G	-	7	98070498	0.257895	3	96	95	2	0.989583	0.379125	0.0736842	0.309514	Yes
768	PZA00616.13	C/G	-	7	122626201	0.10119	3	96	84	2	0.875	0.180651	0.154762	0.165358	No
769	PZA01690.7	G/A	-	7	123122705	0.0786517	2	96	89	2	0.927083	0.143303	0	0.134429	No
770	PZA01946.7	C/A	-	7	123601837	0.297753	3	96	89	2	0.927083	0.413556	0.011236	0.33075	Yes (i,j)
771	PZA00986.1	G/A	-	7	123609597	0.0789474	3	96	95	2	0.989583	0.144063	0.0315789	0.134855	No
772	PZA02352.1	C/G	-	7	124598905	0.11828	3	96	93	2	0.96875	0.206451	0.0215054	0.186826	No
773	PZA02643.1	C/A	-	7	128365318	0.0752688	2	96	93	2	0.96875	0.13771	0	0.129518	No
774	PZA03583.1	G/A	-	7	128404558	0.382979	3	96	94	2	0.979167	0.468033	0.0851064	0.360931	Yes
775	PZA01542.1	G/A	-	7	129793873	0.252874	3	96	87	2	0.90625	0.374037	0.091954	0.306469	Yes (i,j)
776	PZA02449.13	C/A	-	7	134847920	0.186813	2	96	91	2	0.947917	0.300489	0	0.257672	No
777	PZA03728.1	A/G	G	7	137207838	0.0340909	2	96	88	2	0.916667	0.0651091	0	0.0636888	No	EP1, F2, F7
778	PZA03166.1	A/G	-	7	137632654	0.221053	3	96	95	2	0.989583	0.341081	0.0631579	0.285079	Yes (i,j)
779	PZA02854.13	G/A	-	7	137834376	0.466292	3	96	89	2	0.927083	0.492572	0.0786517	0.373861	Yes
780	PHM9162.135	A/G	-	7	137834663	0.369048	2	96	84	2	0.875	0.460159	0	0.357263	Yes (i,j)
781	PZA00405.7	G/A	-	7	138551298	0.146067	3	96	89	2	0.927083	0.24691	0.0449438	0.218347	No
782	PZA00405.6	G/C	-	7	138551416	0.351648	3	96	91	2	0.947917	0.451451	0.0879121	0.352023	Yes (i,j)
783	PZA02722.1	A/G	-	7	143285700	0.0869565	2	96	92	2	0.958333	0.157064	0	0.146183	No
784	PZA02386.2	A/G	-	7	154594107	0.0591398	3	96	93	2	0.96875	0.11049	0.0752688	0.105092	No
785	PHM1912.23	G/C	-	7	155970264	0.228261	3	96	92	2	0.958333	0.348837	0.0652174	0.290253	Yes
786	PHM1912.20	G/A	-	7	155970323	0.214286	3	96	91	2	0.947917	0.333453	0.0769231	0.28004	Yes
787	PHM424.13	A/G	-	7	156125140	0.15	3	96	90	2	0.9375	0.25235	0.0333333	0.222488	No
788	PZA00795.1	G/A	-	7	159417489	0.172043	3	96	93	2	0.96875	0.28194	0.0215054	0.244308	No
789	PHM3435.6	G/A	-	7	160099445	0.0851064	2	96	94	2	0.979167	0.15407	0	0.143601	No
790	PZA02373.1	A/G	-	7	161618509	0.386364	3	96	88	2	0.916667	0.469041	0.0454545	0.361753	Yes (i,j)
791	PHM7898.10	A/C	-	7	161993743	0.343023	3	96	86	2	0.895833	0.446078	0.104651	0.349144	Yes
792	PHM10225.15	C/G	-	7	162173638	0.175532	3	96	94	2	0.979167	0.28653	0.0319149	0.247553	No
793	PZA01533.2	A/G	-	7	162381818	0.375	3	96	92	2	0.958333	0.46383	0.0326087	0.358887	Yes
794	PZA00505.6	G/A	-	7	162531284	0.0561798	2	96	89	2	0.927083	0.104856	0	0.100424	No
795	PZA01414.1	A/G	-	7	163380515	0.283333	3	96	90	2	0.9375	0.401904	0.0555556	0.323648	Yes
796	PZA01028.2	A/G	-	7	164853203	0.0638298	2	96	94	2	0.979167	0.11824	0	0.11237	No
797	PZA00695.3	A/G	-	7	165518207	0.340659	3	96	91	2	0.947917	0.444524	0.043956	0.348321	Yes (i,j)
798	PZB00605.1	A/G	-	7	165995045	0.0597826	3	96	92	2	0.958333	0.111254	0.0108696	0.106098	No
799	PZA01744.1	G/C	-	7	168991227	0.247191	3	96	89	2	0.927083	0.368368	0.0674157	0.302918	Yes
800	PZA00424.1	A/G	-	7	169017514	0.140449	3	96	89	2	0.927083	0.238921	0.0337079	0.212299	No
801	PZA01044.1	G/A	-	7	169409684	0.477528	3	96	89	2	0.927083	0.493696	0.0561798	0.374495	Yes (i,j)
802	PZA02274.1	G/C	-	7	169955290	0.0322581	2	96	93	2	0.96875	0.0617636	0	0.0604859	No
803	PZA02388.1	G/A	-	8	169137	0.457317	3	96	82	2	0.854167	0.490671	0.0609756	0.373172	Yes
804	PHM5218.14	A/G	-	8	1876323	0.0645161	2	96	93	2	0.96875	0.11941	0	0.113422	No
805	PZA02174.2	G/T	-	8	4101256	0.488889	3	96	90	2	0.9375	0.494322	0.0222222	0.374877	Yes (i,j)
806	PZA01623.3	A/G	-	8	5112203	0.33908	3	96	87	2	0.90625	0.443385	0.0574713	0.347764	Yes (i,j)
807	PHM9126.15	A/G	-	8	5632196	0.270588	2	96	85	2	0.885417	0.390096	0	0.31683	Yes (i,j)
808	PZA00368.1	C/G	-	8	5632308	0.451613	3	96	93	2	0.96875	0.490449	0.0860215	0.372648	Yes
809	PZA00058.1	A/G	-	8	5966657	0.463415	3	96	82	2	0.854167	0.491699	0.0731707	0.373658	Yes (i,j)
810	PHM2487.6	A/G	-	8	8236274	0.44086	3	96	93	2	0.96875	0.488162	0.0860215	0.371478	Yes (i,j)
811	PZA01601.1	A/C	-	8	8404207	0.307692	3	96	91	2	0.947917	0.421952	0.10989	0.335282	Yes (i,j)
812	PHM5637.15	A/G	-	8	11620073	0.143678	3	96	87	2	0.90625	0.243306	0.0114943	0.215794	No
813	PZA01691.1	A/G	-	8	11620274	0.320225	3	96	89	2	0.927083	0.430657	0.0337079	0.340592	Yes
814	PHM9695.8	G/A	-	8	12401723	0.325301	2	96	83	2	0.864583	0.433672	0	0.342617	Yes
815	PZA01079.1	G/A	-	8	14123731	0.0747126	3	96	87	2	0.90625	0.137262	0.103448	0.128703	No
816	PZA02955.3	A/C	-	8	14721554	0.22093	2	96	86	2	0.895833	0.340237	0	0.284989	Yes
817	PHM5158.13	C/A	-	8	18455269	0.164706	2	96	85	2	0.885417	0.271919	0	0.2373	No
818	PZA02454.2	A/G	-	8	18466403	0.186813	3	96	91	2	0.947917	0.300609	0.021978	0.257672	No
819	PHM1978.111	G/A	-	8	21859513	0.271739	2	96	92	2	0.958333	0.391492	0	0.317468	Yes
820	PZA01186.1	A/G	-	8	22423379	0.267442	2	96	86	2	0.895833	0.387277	0	0.315067	Yes
821	PHM2350.17	C/A	-	8	23985819	0.419355	2	96	93	2	0.96875	0.481756	0	0.368412	Yes (i,j)
822	PZB00145.2	A/G	-	8	44553828	0.295181	3	96	83	2	0.864583	0.411587	0.0843373	0.329529	Yes
823	PZA00498.5	C/A	-	8	48775713	0.377907	3	96	86	2	0.895833	0.465054	0.0581395	0.359649	Yes (i,j)
824	PZA01209.1	A/C	-	8	52678845	0.39011	3	96	91	2	0.947917	0.470918	0.0549451	0.362633	Yes
825	PHM3856.10	A/G	-	8	55008368	0.151042	3	96	96	2	1	0.253946	0.03125	0.223571	No
826	PZA02203.1	C/A	-	8	55008669	0.353933	3	96	89	2	0.927083	0.452502	0.0561798	0.352754	Yes (i,j)
827	PHM4968.10	G/C	-	8	63529968	0.1	3	96	90	2	0.9375	0.178613	0.111111	0.1638	No
828	PZA00793.2	C/A	-	8	64421988	0.455056	3	96	89	2	0.927083	0.490825	0.0786517	0.372972	Yes
829	PZA00379.2	G/A	-	8	65657055	0.478723	3	96	94	2	0.979167	0.494121	0.0638298	0.374547	Yes
830	PHM4552.6	C/A	-	8	67931578	0.204301	3	96	93	2	0.96875	0.321972	0.0645161	0.272271	No
831	PZA00717.15	A/C	-	8	68476189	0.355556	3	96	90	2	0.9375	0.453302	0.0222222	0.353265	Yes
832	PZA01257.1	G/A	-	8	68789720	0.267045	3	96	88	2	0.916667	0.387463	0.0795455	0.314842	Yes (i,j)
833	PHM11114.7	A/G	-	8	70899841	0.455556	3	96	90	2	0.9375	0.491149	0.111111	0.373017	Yes
834	PZA01470.1	G/A	-	8	72801790	0.111702	3	96	94	2	0.979167	0.196506	0.0319149	0.178758	No
835	PZA02522.1	C/G	-	8	82710229	0.0326087	2	96	92	2	0.958333	0.062405	0	0.0611005	No
836	PZA01297.1	A/C	-	8	82856261	0.0322581	2	96	93	2	0.96875	0.0617636	0	0.0604859	No
837	PHM1534.45	G/A	-	8	82856619	0.229885	2	96	87	2	0.90625	0.350006	0	0.291391	Yes
838	PHM5235.8	G/A	-	8	94414978	0.216667	3	96	90	2	0.9375	0.336101	0.0777778	0.281833	Yes
839	PHM3978.104	G/A	-	8	99959088	0.45977	2	96	87	2	0.90625	0.491053	0	0.373376	Yes
840	PZA00908.2	A/G	-	8	99959553	0.255556	3	96	90	2	0.9375	0.376755	0.0888889	0.308106	Yes (i)
841	PZA02019.1	A/G	-	8	100932328	0.09375	3	96	96	2	1	0.168259	0.0208333	0.155485	No
842	PHM4134.8	G/C	-	8	105795742	0.322222	3	96	90	2	0.9375	0.432181	0.0444444	0.341397	Yes (i,j)
843	PZA00739.1	G/A	-	8	105796017	0.263158	3	96	95	2	0.989583	0.383949	0.0421053	0.312613	Yes
844	PZA01972.14	G/C	-	8	111333947	0.0978261	3	96	92	2	0.958333	0.174711	0.0217391	0.160934	No
845	PHM934.19	G/A	-	8	116786833	0.409639	3	96	83	2	0.864583	0.477986	0.0240964	0.366701	Yes (i)
846	PZA02748.3	G/A	-	8	117273146	0.295699	3	96	93	2	0.96875	0.412215	0.0322581	0.329777	Yes
847	PZA03638.1	A/T	-	8	118438296	0.150538	2	96	93	2	0.96875	0.253002	0	0.223048	No
848	PZA03637.1	A/G	-	8	118439775	0.168478	3	96	92	2	0.958333	0.277317	0.0326087	0.240934	No
849	PHM5805.19	C/A	-	8	120860173	0.236559	3	96	93	2	0.96875	0.357428	0.0215054	0.295966	Yes (i,j)
850	PZA01038.1	A/G	-	8	123599285	0.13587	3	96	92	2	0.958333	0.232441	0.0326087	0.207248	No
851	PHM10525.11	A/G	-	8	124752481	0.179348	3	96	92	2	0.958333	0.291692	0.0978261	0.251039	No
852	PHM10525.9	C/A	-	8	124752624	0.184211	3	96	95	2	0.989583	0.297775	0.0736842	0.255388	No
853	PZA00118.1	A/G	-	8	126154819	0.247191	2	96	89	2	0.927083	0.367993	0	0.302918	Yes (i)
854	PZA00118.5	G/A	-	8	126155082	0.0978261	2	96	92	2	0.958333	0.174594	0	0.160934	No
855	PZA01049.1	G/A	-	8	129044327	0.488764	3	96	89	2	0.927083	0.494445	0.0561798	0.374874	Yes (i,j)
856	PHM5468.25	G/A	-	8	129163361	0.0823529	2	96	85	2	0.885417	0.149364	0	0.13972	No
857	PHM1668.12	C/A	A	8	133149270	0.0208333	2	96	96	2	1	0.0403736	0	0.0399663	No	B73, OH43
858	PHM4203.11	C/A	-	8	133529939	0.388889	2	96	90	2	0.9375	0.470027	0	0.362349	Yes
859	PHM448.23	A/G	-	8	133775120	0.452632	3	96	95	2	0.989583	0.490626	0.0631579	0.372746	Yes (i,j)
860	PZA00766.1	A/G	-	8	133775220	0.5	3	96	90	2	0.9375	0.494811	0.0666667	0.375	Yes
861	PZA00770.1	G/C	-	8	134140609	0.291209	3	96	91	2	0.947917	0.408575	0.0549451	0.327605	Yes (i,j)
862	PHM15744.10	A/G	-	8	134813437	0.387097	3	96	93	2	0.96875	0.469861	0.0860215	0.361928	Yes
863	PZA02011.1	G/A	-	8	140212456	0.404255	3	96	94	2	0.979167	0.476878	0.0638298	0.365665	Yes (i,j)
864	PZA00429.1	G/A	-	8	144443084	0.0520833	3	96	96	2	1	0.0978203	0.0208333	0.0938664	No
865	PZB01454.1	G/A	-	8	145713853	0.284946	3	96	93	2	0.96875	0.404212	0.204301	0.324474	Yes
866	PZA03650.1	T/A	-	8	146342067	0.231183	3	96	93	2	0.96875	0.35171	0.0107527	0.292294	Yes (i,j)
867	PZA03651.1	C/A	-	8	146342784	0.265432	3	96	81	2	0.84375	0.385518	0.0617284	0.313923	Yes (i)
868	PHM4757.14	A/C	-	8	151452567	0.202381	2	96	84	2	0.875	0.319002	0	0.270731	No
869	PZA03182.5	C/T	-	8	152155087	0.442708	3	96	96	2	1	0.488887	0.114583	0.371696	Yes (i,j)
870	PZA00951.1	A/G	-	8	154672041	0.193548	3	96	93	2	0.96875	0.309047	0.0430108	0.263448	No
871	PHM12749.13	G/C	-	8	155071379	0.263441	3	96	93	2	0.96875	0.384193	0.0537634	0.312777	Yes (i,j)
872	PZA03698.1	A/C	-	8	155571435	0.288043	3	96	92	2	0.958333	0.405983	0.0543478	0.326038	Yes (i,j)
873	PZA01741.1	A/C	-	8	156061850	0.25	3	96	94	2	0.979167	0.371403	0.0744681	0.304688	Yes
874	PHM2805.37	G/A	-	8	156069634	0.215054	3	96	93	2	0.96875	0.334325	0.0645161	0.280621	Yes
875	PZA01857.1	G/A	-	8	156100505	0.289773	3	96	88	2	0.916667	0.407123	0.0340909	0.326898	Yes
876	PZA00838.2	G/A	-	8	158949206	0.296703	2	96	91	2	0.947917	0.412755	0	0.330254	Yes
877	PZA00706.16	A/G	G	8	159897914	0.1	2	96	90	2	0.9375	0.178	0	0.1638	No	ELN39111, ELN39382, ELN40791, ERL21811, ERL230212, ERL242152, ERL242153, ERL242154, ERL257112
878	PZA00675.1	C/A	-	8	161460108	0.123656	3	96	93	2	0.96875	0.214572	0.0322581	0.193244	No
879	PHM1834.47	C/G	-	8	162446230	0.476744	3	96	86	2	0.895833	0.493518	0.0697674	0.374459	Yes (i)
880	PZA02746.2	G/T	-	8	163067200	0.377778	3	96	90	2	0.9375	0.465144	0.0444444	0.359615	Yes (i,j)
881	PZA00460.8	G/A	-	8	163565334	0.373494	2	96	83	2	0.864583	0.462354	0	0.358484	Yes (i,j)
882	PHM4560.54	G/A	-	8	163565429	0.164634	3	96	82	2	0.854167	0.271926	0.0365854	0.237231	No
883	PZA00020.5	G/A	-	8	164113892	0.0333333	2	96	90	2	0.9375	0.0637284	0	0.0623679	No
884	PHM2714.11	A/C	-	8	164369201	0.0425532	2	96	94	2	0.979167	0.080618	0	0.0781649	No
885	PZA01316.1	A/G	-	8	164369718	0.176136	3	96	88	2	0.916667	0.287118	0.0340909	0.24811	No
886	PHM4786.9	G/A	-	8	164795880	0.421348	3	96	89	2	0.927083	0.482336	0.0337079	0.368737	Yes (i,j)
887	PHM13493.12	G/A	-	8	165809580	0.0677083	3	96	96	2	1	0.124986	0.0104167	0.118279	No
888	PZA00904.1	A/G	-	8	165809816	0.384615	3	96	91	2	0.947917	0.46841	0.043956	0.361332	Yes
889	PZA01964.29	G/A	-	8	166984405	0.181319	3	96	91	2	0.947917	0.293682	0.010989	0.252814	No
890	PHM765.24	G/A	-	8	166984456	0.159341	3	96	91	2	0.947917	0.265138	0.032967	0.232017	No
891	PHM14046.9	C/G	-	8	169471006	0.134146	2	96	82	2	0.854167	0.229469	0	0.20532	No
892	PZA00189.23	A/C	C	8	170014475	0.0689655	2	96	87	2	0.90625	0.126942	0	0.120173	No	ELN41111, ELN41112, ERL221712, ERL222722, ERL225132, ERL24212
893	PHM14104.23	A/G	-	8	170632002	0.0955056	3	96	89	2	0.927083	0.171015	0.0337079	0.157844	No
894	PHM3337.23	A/C	-	8	170750982	0.0851064	2	96	94	2	0.979167	0.15407	0	0.143601	No
895	PHM3312.23	G/A	-	8	170971974	0.340659	3	96	91	2	0.947917	0.444643	0.0659341	0.348321	Yes (i,j)
896	PZA00760.1	C/G	-	8	171099906	0.446809	3	96	94	2	0.979167	0.489419	0.0638298	0.372155	Yes
897	PHM2749.10	G/A	-	8	171703522	0.462766	3	96	94	2	0.979167	0.49233	0.0744681	0.37361	Yes
898	PZA01290.1	G/A	-	8	171827952	0.333333	3	96	87	2	0.90625	0.439728	0.0689655	0.345679	Yes (i)
899	PZA02281.3	C/A	-	8	172057947	0.244444	3	96	90	2	0.9375	0.365645	0.0666667	0.301161	Yes (i,j)
900	PZD00036.2	A/T	-	9	6992336	0.365169	3	96	89	2	0.927083	0.458994	0.101124	0.356159	Yes (i,j)
901	PZA01799.1	A/G	-	9	9885916	0.383333	3	96	90	2	0.9375	0.467952	0.0777778	0.361018	Yes
902	PHM11946.19	G/A	-	9	9886093	0.411458	3	96	96	2	1	0.479544	0.0520833	0.367037	Yes
903	sh1.11	A/G	-	9	11339891	0.460674	3	96	89	2	0.927083	0.491574	0.0449438	0.373449	Yes (i,j)
904	sh1.12	A/G	-	9	11340882	0.354839	3	96	93	2	0.96875	0.453391	0.0860215	0.35304	Yes (i,j)
905	PHM1218.6	G/A	-	9	11342096	0.157895	3	96	95	2	0.989583	0.263458	0.0631579	0.230569	No
906	PZA01195.3	A/G	-	9	11345280	0.0860215	2	96	93	2	0.96875	0.155553	0	0.144881	No
907	PZA00466.1	G/A	-	9	11972467	0.105263	3	96	95	2	0.989583	0.186493	0.0210526	0.170625	No
908	PZA01386.3	G/C	-	9	12214341	0.195402	3	96	87	2	0.90625	0.310957	0.0229885	0.265004	No
909	PHM5181.10	C/T	-	9	15582065	0.402174	3	96	92	2	0.958333	0.476101	0.0869565	0.365247	Yes (i,j)
910	PZA02702.1	A/G	G	9	16228585	0.0208333	2	96	96	2	1	0.0403736	0	0.0399663	No	W182E
911	PZA03416.7	G/A	-	9	16980092	0.307692	3	96	91	2	0.947917	0.421593	0.043956	0.335282	Yes (i)
912	PHM9374.5	G/A	-	9	17653676	0.233696	3	96	92	2	0.958333	0.354446	0.0326087	0.294023	Yes (i,j)
913	PHM7584.9	A/G	-	9	18683737	0.25	3	96	96	2	1	0.371739	0.125	0.304688	Yes
914	PHM7584.7	C/A	A	9	18683799	0.0106383	2	96	94	2	0.979167	0.0208263	0	0.0208287	No	VL057967
915	PZA00860.1	C/A	-	9	18684111	0.290323	3	96	93	2	0.96875	0.408327	0.129032	0.32717	Yes
916	PZA03058.22	G/A	-	9	19293027	0.104651	3	96	86	2	0.895833	0.185353	0.0232558	0.169839	No
917	PHM697.21	A/C	-	9	21993146	0.344828	3	96	87	2	0.90625	0.446911	0.045977	0.349762	Yes
918	ZHD1.1	A/G	-	9	22042681	0.333333	3	96	90	2	0.9375	0.43975	0.0444444	0.345679	Yes (i,j)
919	wx1.1	C/G	-	9	23215033	0.0752688	2	96	93	2	0.96875	0.13771	0	0.129518	No
920	PZA01999.3	G/C	-	9	23217376	0.0736842	2	96	95	2	0.989583	0.135073	0	0.127192	No
921	PZB01110.6	A/G	-	9	24028336	0.267045	3	96	88	2	0.916667	0.387335	0.0568182	0.314842	Yes (i,j)
922	PZA02648.2	A/G	-	9	25654718	0.192308	3	96	91	2	0.947917	0.307416	0.032967	0.262399	No
923	PHM4495.14	G/A	A	9	26765204	0.0210526	2	96	95	2	0.989583	0.040785	0	0.0403693	No	C103, DE811
924	PZA00693.3	A/G	-	9	28318787	0.0777778	2	96	90	2	0.9375	0.141863	0	0.133167	No
925	PZB00959.1	G/A	-	9	28529745	0.18617	3	96	94	2	0.979167	0.299966	0.0319149	0.257111	No
926	PHM229.15	A/G	-	9	30003189	0.483871	3	96	93	2	0.96875	0.494682	0.107527	0.37474	Yes (i,j)
927	PHM2101.21	G/A	-	9	34889555	0.0473684	3	96	95	2	0.989583	0.0894641	0.0315789	0.0861768	No
928	PZA02878.13	G/A	-	9	37421825	0.0824176	3	96	91	2	0.947917	0.149767	0.032967	0.139812	No
929	PZA02861.14	G/A	-	9	42849080	0.0337079	3	96	89	2	0.927083	0.064662	0.0449438	0.0630215	No
930	PZB00014.1	A/G	-	9	46590628	0.0652174	3	96	92	2	0.958333	0.12072	0.0217391	0.114495	No
931	PZA01791.2	T/C	-	9	77467426	0.177778	2	96	90	2	0.9375	0.289097	0	0.249613	No
932	PZB00761.1	A/G	-	9	83959651	0.487654	3	96	81	2	0.84375	0.494054	0.0864198	0.374848	Yes (i,j)
933	PZA01861.1	C/G	-	9	85740054	0.291209	3	96	91	2	0.947917	0.408694	0.0769231	0.327605	Yes (i)
934	PZA01062.1	C/A	-	9	88057320	0.376404	3	96	89	2	0.927083	0.464486	0.0561798	0.359257	Yes
935	PZA03596.1	G/A	-	9	90436248	0.324176	3	96	91	2	0.947917	0.433416	0.010989	0.342174	Yes (i,j)
936	PZA00947.1	C/A	-	9	96885738	0.309783	3	96	92	2	0.958333	0.423279	0.0543478	0.336199	Yes
937	PZB01899.1	G/A	-	9	98502843	0.277174	3	96	92	2	0.958333	0.396634	0.0543478	0.320418	Yes (i,j)
938	PZA00225.8	A/G	-	9	104537847	0.0869565	2	96	92	2	0.958333	0.157064	0	0.146183	No
939	PHM13183.12	A/G	-	9	104710976	0.13587	3	96	92	2	0.958333	0.232324	0.0108696	0.207248	No
940	PHM2278.86	G/A	-	9	108864060	0.0691489	3	96	94	2	0.979167	0.127421	0.0106383	0.120448	No
941	PZA00015.5	A/G	-	9	109909820	0.0989011	2	96	91	2	0.947917	0.176281	0	0.162355	No
942	PZA03235.1	A/G	-	9	114897665	0.282609	3	96	92	2	0.958333	0.401426	0.0652174	0.323274	Yes
943	PZA02325.4	T/A	-	9	117870773	0.284946	3	96	93	2	0.96875	0.403408	0.0537634	0.324474	Yes
944	PZA01819.1	G/A	-	9	118511506	0.0989583	3	96	96	2	1	0.176742	0.0520833	0.16243	No
945	PZA00840.1	C/A	-	9	124112589	0.35	2	96	80	2	0.833333	0.449313	0	0.351488	Yes
946	PZA00060.2	G/A	-	9	124619423	0.213415	3	96	82	2	0.854167	0.331864	0.0365854	0.279378	Yes (i,j)
947	PZA00213.19	C/G	-	9	126584377	0.0797872	3	96	94	2	0.979167	0.145673	0.0744681	0.136061	No
948	PHM3330.25	A/G	-	9	128515174	0.255814	2	96	86	2	0.895833	0.376319	0	0.308262	Yes (i)
949	PZA02111.1	C/A	-	9	130251868	0.11236	2	96	89	2	0.927083	0.197229	0	0.179576	No
950	PZA03670.1	C/A	-	9	130886940	0.322222	3	96	90	2	0.9375	0.432059	0.0222222	0.341397	Yes
951	PHM3502.17	G/A	-	9	130958297	0.141176	2	96	85	2	0.885417	0.239639	0	0.21309	No
952	PZA02235.14	A/G	-	9	132119630	0.315789	3	96	95	2	0.989583	0.427694	0.0210526	0.338764	Yes (i,j)
953	PHM7916.4	A/G	-	9	132762904	0.263441	3	96	93	2	0.96875	0.384193	0.0537634	0.312777	Yes
954	PZA01096.1	A/C	-	9	133450713	0.215789	3	96	95	2	0.989583	0.33527	0.0736842	0.281175	Yes (i,j)
955	PHM4689.49	A/G	-	9	135151857	0.125	3	96	88	2	0.916667	0.216392	0.0227273	0.194824	No
956	PHM1766.1	G/C	-	9	136401627	0.472222	3	96	90	2	0.9375	0.493224	0.0555556	0.374227	Yes
957	PZA02252.2	A/G	-	9	136597740	0.172222	3	96	90	2	0.9375	0.282016	0.0111111	0.244476	No
958	PZA01369.1	G/A	-	9	140926271	0.244318	3	96	88	2	0.916667	0.365505	0.0795455	0.301079	Yes
959	PHM816.29	G/A	-	9	142044016	0.301136	3	96	88	2	0.916667	0.416443	0.0568182	0.332325	Yes
960	PZB00221.3	A/G	-	9	142271047	0.255319	3	96	94	2	0.979167	0.376666	0.0851064	0.307963	Yes (i,j)
961	PZD00055.1	A/G	-	9	142271281	0.4	3	96	85	2	0.885417	0.474901	0.0941176	0.3648	Yes (i,j)
962	PZA02197.1	C/A	-	9	142430556	0.318182	2	96	88	2	0.916667	0.428954	0	0.339757	Yes
963	PZA00323.3	A/G	-	9	142499873	0.216667	3	96	90	2	0.9375	0.335978	0.0555556	0.281833	Yes
964	PHM4604.18	G/A	-	9	142925413	0.0638298	2	96	94	2	0.979167	0.11824	0	0.11237	No
965	PZA01715.2	T/C	-	9	142948449	0.483333	3	96	90	2	0.9375	0.4942	0.0555556	0.374722	Yes (i,j)
966	PZA01715.1	A/G	-	9	142948545	0.478022	3	96	91	2	0.947917	0.493849	0.0549451	0.374516	Yes (i,j)
967	PZA02381.1	G/A	-	9	144723067	0.0789474	3	96	95	2	0.989583	0.144063	0.0315789	0.134855	No
968	PHM15445.25	A/C	-	9	147130708	0.5	2	96	82	2	0.854167	0.493902	0	0.375	Yes (i,j)
969	PZA00832.1	G/C	-	9	147131097	0.197802	2	96	91	2	0.947917	0.313866	0	0.266997	No
970	PZA00708.3	G/C	-	9	147381231	0.358696	3	96	92	2	0.958333	0.455416	0.0652174	0.354236	Yes
971	PHM1911.173	G/A	-	9	148570003	0.258242	3	96	91	2	0.947917	0.379195	0.0549451	0.309721	Yes
972	PZA03573.1	G/A	-	9	150138200	0.0526316	2	96	95	2	0.989583	0.0986733	0	0.0947507	No
973	PZA02554.1	G/A	-	10	1939921	0.043956	2	96	91	2	0.947917	0.0831242	0	0.0805158	No
974	PZA02221.20	A/G	-	10	1948030	0.297619	3	96	84	2	0.875	0.413387	0.047619	0.330687	Yes (i,j)
975	PZA01313.2	G/A	-	10	3598262	0.430108	3	96	93	2	0.96875	0.485188	0.0430108	0.370067	Yes
976	PZA02095.10	C/A	-	10	5119007	0.0425532	2	96	94	2	0.979167	0.080618	0	0.0781649	No
977	PHM2828.83	G/A	-	10	6121374	0.489011	3	96	91	2	0.947917	0.494446	0.032967	0.374879	Yes (i,j)
978	PHM5740.9	G/A	-	10	8773358	0.133333	3	96	90	2	0.9375	0.228665	0.0222222	0.204405	No
979	PZA01883.2	A/G	-	10	8950935	0.0736842	3	96	95	2	0.989583	0.135182	0.0210526	0.127192	No
980	PHM1752.36	A/G	-	10	9746552	0.211111	3	96	90	2	0.9375	0.32963	0.0444444	0.277613	Yes (i)
981	PZB01301.5	G/A	-	10	9748559	0.483146	3	96	89	2	0.927083	0.49407	0.0449438	0.374716	Yes
982	PHM15331.16	G/A	-	10	10432605	0.301075	3	96	93	2	0.96875	0.416561	0.0430108	0.332297	Yes
983	PZA00463.3	G/A	-	10	13546326	0.255814	2	96	86	2	0.895833	0.376319	0	0.308262	Yes
984	PHM3896.9	C/A	-	10	14703075	0.243902	2	96	82	2	0.854167	0.36433	0	0.300811	Yes (i,j)
985	PZA01642.1	G/A	-	10	14703451	0.290323	3	96	93	2	0.96875	0.407754	0.0215054	0.32717	Yes
986	PZA02961.6	A/T	-	10	16264897	0.27381	3	96	84	2	0.875	0.393362	0.0714286	0.318603	Yes
987	PHM3922.32	A/G	-	10	17722938	0.488506	3	96	87	2	0.90625	0.494449	0.0804598	0.374868	Yes (i,j)
988	PZA00079.1	G/A	A	10	18903460	0.0106383	2	96	94	2	0.979167	0.0208263	0	0.0208287	No	ERL23025
989	PZA02853.11	C/G	-	10	25966022	0.0860215	2	96	93	2	0.96875	0.155553	0	0.144881	No
990	PZA02443.8	G/A	A	10	29194886	0.0989583	3	96	96	2	1	0.176742	0.0520833	0.16243	No	ELN39381, ELN39382, ELN39427, ELN40823, ELN48392, ERL21811, ERL242152, ERL242153, ERL242154, ERL24211, ERL24212, ERL264411
991	PHM4066.11	A/G	-	10	41187565	0.173913	3	96	92	2	0.958333	0.284445	0.0434783	0.246054	No
992	PHM3931.17	A/G	-	10	50501338	0.0210526	2	96	95	2	0.989583	0.040785	0	0.0403693	No
993	PZA00409.17	T/A	-	10	62062819	0.0842105	3	96	95	2	0.989583	0.152724	0.0210526	0.142344	No
994	PZA01677.1	G/A	A	10	70797556	0.0319149	2	96	94	2	0.979167	0.0611353	0	0.0598835	No	EP1, F7, W182E,
995	PZA02941.7	G/A	-	10	71120345	0.287356	3	96	87	2	0.90625	0.404988	0.0229885	0.325693	Yes (i)
996	PHM2770.19	C/A	-	10	72565410	0.225806	3	96	93	2	0.96875	0.345991	0.0215054	0.288513	Yes (i,j)
997	PZA01877.2	G/A	-	10	77492186	0.102151	3	96	93	2	0.96875	0.18186	0.0752688	0.166608	No
998	PZB00409.1	G/A	-	10	84002430	0.203297	3	96	91	2	0.947917	0.320434	0.010989	0.271468	No
999	PZA00337.4	G/C	-	10	86327620	0.391304	3	96	92	2	0.958333	0.471543	0.0652174	0.362906	Yes (i,j)
1000	PHM12990.15	G/C	-	10	86998232	0.0823529	2	96	85	2	0.885417	0.149364	0	0.13972	No
1001	PZA00048.1	A/G	-	10	98582149	0.447059	2	96	85	2	0.885417	0.488578	0	0.372182	Yes
1002	PZA02398.2	G/A	-	10	99471436	0.21978	3	96	91	2	0.947917	0.339663	0.0879121	0.284145	Yes (i)
1003	PHM537.22	G/C	-	10	99471668	0.16092	2	96	87	2	0.90625	0.266945	0	0.233586	No
1004	PZA00444.1	A/C	-	10	106780357	0.0894737	3	96	95	2	0.989583	0.161276	0.0105263	0.149662	No
1005	PZA01292.1	G/A	-	10	109633741	0.11828	3	96	93	2	0.96875	0.206565	0.0430108	0.186826	No
1006	PZA01919.2	G/C	-	10	111260278	0.327957	3	96	93	2	0.96875	0.436463	0.0752688	0.343649	Yes (i,j)
1007	PZA02128.3	C/A	-	10	111608788	0.108696	3	96	92	2	0.958333	0.19189	0.0434783	0.17499	No
1008	PZA01089.1	G/A	-	10	117372550	0.308989	3	96	89	2	0.927083	0.422419	0.0337079	0.335852	Yes
1009	PHM13687.14	G/A	-	10	117796822	0.24375	3	96	80	2	0.833333	0.364295	0.0375	0.300712	Yes
1010	PZA02219.2	C/G	-	10	118308828	0.327586	3	96	87	2	0.90625	0.435679	0.0344828	0.343506	Yes
1011	PZA03713.1	A/T	-	10	121489957	0.424731	3	96	93	2	0.96875	0.483586	0.0322581	0.36927	Yes
1012	PHM557.21	G/A	-	10	122517810	0.0531915	3	96	94	2	0.979167	0.0997649	0.0212766	0.0956516	No
1013	PHM2270.15	G/A	A	10	122667719	0.0104167	2	96	96	2	1	0.0204016	0	0.0204038	No	F7
1014	PZA03196.1	G/A	-	10	124005403	0.221053	3	96	95	2	0.989583	0.341081	0.0631579	0.285079	Yes
1015	PHM1576.25	A/G	-	10	124203168	0.129032	3	96	93	2	0.96875	0.222463	0.0215054	0.199506	No
1016	PZA00866.2	G/A	-	10	124203565	0.488372	3	96	86	2	0.895833	0.49432	0.0697674	0.374865	Yes
1017	PZA01241.2	A/C	-	10	130452676	0.461538	3	96	91	2	0.947917	0.492058	0.0879121	0.373516	Yes (i,j)
1018	PZA02320.1	C/A	-	10	132256848	0.494318	3	96	88	2	0.916667	0.494702	0.0795455	0.374968	Yes
1019	PZB01111.8	C/A	-	10	134034407	0.28022	3	96	91	2	0.947917	0.39914	0.032967	0.32203	Yes (i,j)
1020	PZA01456.2	G/A	-	10	135928293	0.466667	3	96	90	2	0.9375	0.492369	0.0222222	0.373886	Yes (i,j)
1021	PHM18513.156	A/G	-	10	136530988	0.2625	2	96	80	2	0.833333	0.382348	0	0.31223	Yes (i,j)
1022	PHM15868.56	A/G	-	10	137132183	0.238095	2	96	84	2	0.875	0.358493	0	0.296996	Yes (i,j)
1023	PZA02663.1	G/A	-	10	137627429	0.269231	3	96	91	2	0.947917	0.389586	0.0769231	0.316073	Yes (i,j)
1024	PZA01995.2	A/G	-	10	139616614	0.115385	3	96	91	2	0.947917	0.202198	0.0549451	0.183305	No
1025	PZA03607.1	A/G	-	10	141828531	0.293478	3	96	92	2	0.958333	0.410424	0.0434783	0.328711	Yes (i,j)
1026	PZA03606.1	T/A	-	10	141829598	0.119565	2	96	92	2	0.958333	0.20825	0	0.188375	No
1027	PZA03605.1	A/G	-	10	141830532	0.288889	3	96	90	2	0.9375	0.406788	0.0888889	0.32646	Yes (i,j)
1028	PZA03603.1	T/A	-	10	141832715	0.269231	3	96	91	2	0.947917	0.389466	0.0549451	0.316073	Yes (i,j)
1029	PZA00130.9	A/G	-	10	143269455	0.409574	3	96	94	2	0.979167	0.478893	0.0744681	0.36669	Yes (i,j)
1030	PZA02969.9	A/G	-	10	143676084	0.455696	2	96	79	2	0.822917	0.489795	0	0.373029	Yes
1031	PZA02049.1	G/C	-	10	144025574	0.359551	3	96	89	2	0.927083	0.455748	0.0674157	0.354496	Yes (i,j)
1032	PZA00007.1	A/C	-	10	144172316	0.367816	3	96	87	2	0.90625	0.460102	0.0689655	0.356917	Yes
1033	PHM5435.25	G/A	-	10	144239494	0.424419	3	96	86	2	0.895833	0.483094	0.0348837	0.369222	Yes
1034	PZA01073.1	A/G	-	10	144549995	0.392857	2	96	84	2	0.875	0.471362	0	0.363257	Yes (i)
1035	PHM3309.8	A/G	-	10	144752780	0.295699	3	96	93	2	0.96875	0.412444	0.0752688	0.329777	Yes
1036	PZA01001.2	A/G	-	10	146538889	0.483333	3	96	90	2	0.9375	0.494078	0.0333333	0.374722	Yes
1037	PHM3844.14	A/T	-	10	146554012	0.202381	2	96	84	2	0.875	0.319002	0	0.270731	No
1038	PZA00062.4	G/A	-	10	146999711	0.021978	2	96	91	2	0.947917	0.0425176	0	0.0420659	No
1039	PHM3736.11	G/A	-	10	147762925	0.3125	3	96	80	2	0.833333	0.424934	0.1	0.337372	Yes
1040	PHM10750.26	C/G	-	10	148332525	0.0432099	2	96	81	2	0.84375	0.082195	0.0864198	0.0792671	No
1041	PZA02527.2	C/G	-	10	148488692	0.18617	3	96	94	2	0.979167	0.299966	0.0319149	0.257111	No
1042	PHM14519.8	A/G	-	unknown	unknown	0.208791	3	96	91	2	0.947917	0.327123	0.0659341	0.275814	Yes
1043	PHM1956.90	T/A	-	unknown	unknown	0.105882	2	96	85	2	0.885417	0.187115	0	0.171417	No
1044	PHM3911.11	G/A	-	unknown	unknown	0.453488	3	96	86	2	0.895833	0.490445	0.0930233	0.372827	Yes
1045	PHM4905.6	A/T	-	unknown	unknown	0.347826	3	96	92	2	0.958333	0.449574	0.152174	0.350771	Yes (i,j)
1046	PZA00311.5	G/A	-	unknown	unknown	0.276596	3	96	94	2	0.979167	0.39626	0.0638298	0.320109	Yes (i,j)
1047	PZA00755.2	G/A	-	unknown	unknown	0.225275	3	96	91	2	0.947917	0.345396	0.032967	0.288133	Yes (i,j)
1048	PZA01039.1	G/A	-	unknown	unknown	0.0752688	3	96	93	2	0.96875	0.137824	0.0215054	0.129518	No
1049	PZA01934.6	C/A	-	unknown	unknown	0.113636	2	96	88	2	0.916667	0.199157	0	0.181156	No
1050	PZA01993.7	A/G	-	unknown	unknown	0.173913	3	96	92	2	0.958333	0.284328	0.0217391	0.246054	No
1051	PZA02167.2	A/G	-	unknown	unknown	0.378049	3	96	82	2	0.854167	0.464668	0.0243902	0.359686	Yes (i,j)
1052	PZA02296.1	A/G	-	unknown	unknown	0.170213	2	96	94	2	0.979167	0.279476	0	0.242583	No
1053	PZA02396.14	A/G	-	unknown	unknown	0.244565	3	96	92	2	0.958333	0.366016	0.0978261	0.301239	Yes (i)
1054	PZA02397.1	C/G	-	unknown	unknown	0.195652	3	96	92	2	0.958333	0.311441	0.0217391	0.265213	No
1055	PZA02474.1	A/G	-	unknown	unknown	0.488764	3	96	89	2	0.927083	0.494445	0.0561798	0.374874	Yes
1056	PZA02528.1	C/G	-	unknown	unknown	0.0520833	3	96	96	2	1	0.0978203	0.0208333	0.0938664	No
1057	PZB01944.1	G/A	-	unknown	unknown	0.180723	2	96	83	2	0.864583	0.292556	0	0.252279	No
