# Supplementary material for: Genetic diversity among INERA maize inbred lines with single nucleotide polymorphism (SNP) markers and their relationship with CIMMYT, IITA, and temperate lines
Source: BMC Genet. 2014 Nov 25;15:127. doi: 10.1186/s12863-014-0127-2 (PMC4253617; doi:10.1186/s12863-014-0127-2)
Supplement: Additional file 3: Table S3. — Inbred lines with their proportional memberships in the model-based subgroups determined by structure. [file 12863_2014_127_MOESM3_ESM.xlsx]

## Sheet: Table S3
Table S3 Inbred lines with their proportional memberships in the model-based subgroups determined by structure
Group	Line	Temperate	IITA	INERA-1	INERA-2	INERA-3
Group1	B73	0.989	0.001	0	0.001	0.009
Group1	C103	0.998	0.002	0	0.001	0
Group1	DE811	0.997	0.001	0	0.001	0.001
Group1	EP1	0.978	0.001	0	0.019	0.001
Group1	F2	0.966	0.004	0.001	0.006	0.024
Group1	F252	0.991	0.006	0	0.003	0
Group1	F7	0.992	0.002	0.001	0.002	0.003
Group1	Mo17	0.996	0.003	0	0	0
Group1	OH43	0.932	0.044	0	0.023	0.002
Group1	TZEI146	0.654	0.074	0.026	0.246	0
Group1	VL0511247	0.63	0	0.028	0.341	0.001
Group1	VL05616	0.95	0	0.001	0.049	0
Group1	VL057903	0.724	0.002	0.001	0.271	0.001
Group1	VL057967	0.614	0	0.003	0.382	0.001
Group1	VL058014	0.8	0	0.001	0.198	0
Group1	VL058025	0.788	0	0.002	0.209	0.001
Group1	VL058589	0.645	0	0.003	0.351	0.002
Group1	VL081466	0.848	0.001	0.001	0.149	0.002
Group1	W182E	0.936	0.025	0	0.034	0.005
Group2	TZEI148	0.001	0.999	0	0.001	0
Group2	TZEI158	0.001	0.998	0	0.001	0
Group2	TZEI161	0.003	0.99	0	0.005	0.002
Group2	TZEI177	0.027	0.765	0.015	0.193	0
Group2	TZEI23	0.001	0.999	0	0.001	0
Group3	ELN42441	0	0	0.997	0.002	0
Group3	ELN42442	0.001	0	0.994	0.003	0.001
Group3	ELN42444	0	0	0.998	0.001	0
Group3	ELN42445	0.001	0	0.996	0.002	0.001
Group4	ELN39111	0.067	0	0.046	0.783	0.103
Group4	ELN39381	0.002	0	0.001	0.995	0.001
Group4	ELN39382	0.007	0	0.024	0.968	0.001
Group4	ELN39391	0.028	0	0.043	0.927	0.003
Group4	ELN39392	0.03	0	0.026	0.943	0.002
Group4	ELN39427	0.059	0.002	0.002	0.935	0.002
Group4	ELN401172	0.075	0	0.009	0.75	0.166
Group4	ELN402213	0.006	0	0.001	0.967	0.027
Group4	ELN40441	0.002	0	0.001	0.866	0.132
Group4	ELN40791	0.002	0	0.01	0.981	0.007
Group4	ELN40823	0.003	0	0.202	0.779	0.016
Group4	ELN40941	0.002	0	0.006	0.982	0.009
Group4	ELN41271	0.006	0	0.002	0.608	0.384
Group4	ELN41272	0.012	0	0.001	0.672	0.315
Group4	ELN41273	0.003	0	0.002	0.62	0.375
Group4	ELN424103	0.007	0	0.342	0.614	0.037
Group4	ELN431251	0.075	0.001	0.002	0.917	0.005
Group4	ELN43453	0.086	0	0.001	0.91	0.003
Group4	ELN443101	0.002	0	0.064	0.864	0.07
Group4	ELN45111	0.098	0	0.02	0.8	0.082
Group4	ELN45272	0.184	0	0.007	0.804	0.005
Group4	ELN47132	0.002	0	0.109	0.87	0.02
Group4	ELN48392	0.204	0	0.044	0.721	0.03
Group4	ERL21811	0.148	0.001	0.025	0.722	0.104
Group4	ERL221712	0.22	0	0.001	0.708	0.071
Group4	ERL221813	0.234	0	0.003	0.758	0.004
Group4	ERL227213	0.012	0	0.001	0.973	0.014
Group4	ERL23025	0.014	0	0.002	0.981	0.002
Group4	ERL230212	0.003	0	0.004	0.99	0.003
Group4	ERL24211	0.017	0	0.083	0.872	0.028
Group4	ERL242152	0.001	0	0.001	0.997	0.001
Group4	ERL242153	0.001	0	0.001	0.997	0.001
Group4	ERL242154	0.001	0	0.001	0.997	0.001
Group4	ERL24212	0.005	0.001	0.002	0.864	0.127
Group4	ERL251323	0.005	0	0.002	0.989	0.003
Group4	ERL251352	0.002	0	0.021	0.975	0.002
Group4	ERL257112	0.222	0.002	0.002	0.757	0.018
Group4	ERL257118	0.004	0	0.001	0.987	0.008
Group4	ERL263222	0.004	0	0.001	0.993	0.002
Group4	ERL264411	0.027	0	0.001	0.967	0.005
Group4	FBML10	0.352	0	0.006	0.639	0.004
Group4	TZEI16	0.376	0.001	0.001	0.621	0
Group4	TZEI17	0.102	0.002	0.008	0.887	0
Group4	TZI3	0.354	0.003	0.007	0.636	0
Group5	ELN41111	0.001	0	0.002	0.008	0.99
Group5	ELN41112	0.001	0	0.003	0.096	0.9
Group5	ELN41113	0	0	0	0.002	0.997
Group5	ELN41114	0	0	0	0.001	0.998
Group5	ELN41115	0	0	0	0.001	0.998
Mixed group	CML444	0.502	0.001	0.018	0.479	0
Mixed group	ELN424101	0.003	0	0.419	0.573	0.004
Mixed group	ELN43574	0.267	0	0.117	0.495	0.12
Mixed group	ERL222722	0.344	0	0.003	0.568	0.085
Mixed group	ERL225132	0.32	0	0.025	0.591	0.064
Mixed group	ERL24132	0.395	0	0.008	0.586	0.01
Mixed group	T02058	0.484	0.001	0.017	0.497	0.001
Mixed group	TZEI10	0.572	0.014	0.001	0.412	0
Mixed group	TZEI124	0.47	0.007	0.004	0.519	0
Mixed group	TZEI149	0.214	0.471	0.003	0.312	0
Mixed group	TZEI8	0.109	0.513	0.001	0.378	0
Mixed group	TZI18	0.447	0.003	0.03	0.519	0
Mixed group	TZI35	0.389	0.016	0.001	0.594	0
Mixed group	VL0511298	0.393	0	0.013	0.564	0.03
Mixed group	VL0512593	0.525	0	0.001	0.466	0.008
Mixed group	VL054794	0.558	0	0.001	0.437	0.003
Mixed group	VL054881	0.47	0.001	0.001	0.526	0.002
Mixed group	VL05615	0.551	0	0.029	0.415	0.004
Mixed group	VL081464	0.451	0	0.002	0.547	0
