# Supplementary material for: Genetic diversity among INERA maize inbred lines with single nucleotide polymorphism (SNP) markers and their relationship with CIMMYT, IITA, and temperate lines
Source: BMC Genet. 2014 Nov 25;15:127. doi: 10.1186/s12863-014-0127-2 (PMC4253617; doi:10.1186/s12863-014-0127-2)
Supplement: Additional file 4: Table S4. — Markers with missing alleles identified in INERA collection compared with CIMMYT, IITA and Temperate germplasm collections. [file 12863_2014_127_MOESM4_ESM.xlsx]

## Sheet: Table S4
Table S4 Markers with missing alleles identiﬁed in INERA collection compared with CIMMYT, IITA and Temperate germplasm collections
SNP Number	SNP Name	Chr	Position	Missing allele in INERA	Allele frequency in
					CIMMYT	IITA	Temperate
4	PZA02032.1	1	4490461	A	0.07	0	0.44
29	PHM3951.25	1	31928634	A	0	0	0.5
31	PZA02686.1	1	34724094	A	0	0.07	0.1
45	umc13.1	1	46064387	G	0.14	0	0.2
61	PZA01135.1	1	82563962	G	0	0	0.2
62	PZB01235.4	1	88380865	A	0	0	0.11
65	PZA03465.1	1	91279351	C	0	0	0.2
67	PHM9418.11	1	96545939	A	0	0.15	0.56
89	PZA00068.1	1	183831591	G	0.19	0.07	0.2
96	PHM5597.15	1	203035169	C	0.07	0	0.2
107	PHM6043.19	1	216927159	G	0.06	0.33	0.1
109	PZA02655.9	1	217504762	C	0	0	0.5
115	PHM2478.22	1	226781494	A	0.19	0	0.11
125	PHM16605.19	1	251142538	A	0	0.07	0.1
170	PHM673.33	1	295656485	A	0	0.27	0.3
182	PZA00902.1	2	3069068	G	0	0	0.3
185	PZA01211.1	2	3593488	G	0.25	0	0.1
189	PHM2601.5	2	4624088	A	0.06	0.36	0.1
191	PHM3334.6	2	5053798	G	0	0.07	0.2
193	PZA02081.1	2	5923120	A	0	0.07	0.2
214	PZA01336.1	2	31394426	A	0.14	0.13	0
235	PZA02939.10	2	157152464	G	0.07	0.27	0
253	PHM3598.20	2	193476369	T	0	0.31	0.2
266	PHM2094.34	2	208384148	G	0	0.07	0
269	PZA02456.1	2	210924384	A	0.07	0	0.1
272	PZA02471.5	2	214640685	A	0.13	0	0.2
280	PZB01013.1	2	222280720	A	0.1	0.37	0.1
287	PZA03321.4	2	234574991	A	0.06	0	0.1
305	PHM2766.14	3	31062080	C	0.07	0	0.2
306	PZA03054.5	3	31695534	G	0.13	0	0
312	PHM13473.12	3	42534072	G	0.06	0	0
322	PHM12153.9	3	57612577	A	0	0	0.29
326	PHM2439.25	3	69892464	G	0	0	0.2
331	PZA02619.1	3	120046370	G	0.17	0	0.1
336	PZD00016.4	3	133480598	G	0	0	0.11
337	PZD00015.5	3	133481473	G	0	0	0.1
338	PZB02002.1	3	133483395	G	0.06	0	0.1
345	PZA00828.2	3	157646430	T	0.13	0	0
363	zb27.1	3	185290956	C	0.13	0	0.2
368	PHM3075.15	3	189861169	G	0	0	0.1
369	PZA01228.2	3	189861328	T	0.07	0.03	0.1
370	PHM824.17	3	190451804	T	0	0	0.2
371	PZA03743.1	3	191863818	C	0	0.08	0.3
376	PZA00308.24	3	196191461	C	0.07	0	0.1
380	PZA01501.1	3	199272204	A	0.21	0.14	0.22
391	PHM1600.31	3	214887907	G	0.09	0	0
395	PZA02514.1	3	216915474	A	0	0	0.2
397	PZA02668.2	3	218119861	A	0	0	0.4
421	PHM259.7	4	14326036	G	0.13	0	0.1
451	PZA03270.2	4	76122802	A	0.08	0	0.13
464	PZA03317.1	4	149531093	A	0	0	0.43
473	PZA00271.1	4	171613440	G	0.06	0	0.1
485	PZA00332.5	4	194749287	G	0.06	0.04	0.3
507	PHM5780.15	4	237583793	G	0.22	0	0
508	PZA00513.1	4	238553534	A	0	0	0.1
520	PZA00682.17	4	244992721	A	0	0	0.1
526	PHM3061.315	5	1621791	A	0.07	0.5	0.3
537	PHM15223.38	5	6961253	A	0.08	0.08	0.38
542	PZA02029.21	5	7956551	G	0.07	0	0.3
548	PZA01284.6	5	11990631	T	0.09	0	0.6
552	PZA00517.7	5	18240488	G	0	0.07	0
565	PZA01563.1	5	32599139	A	0.06	0.07	0.1
584	PZB01112.1	5	68419652	C	0.06	0.07	0.3
585	PZA01349.2	5	69319346	A	0.38	0.07	0
588	PZA01303.1	5	72408251	A	0.06	0	0.1
593	PZA03049.24	5	88604977	C	0.07	0	0.2
600	PZA01763.2	5	168080654	G	0.13	0.07	0.25
619	PZA03324.1	5	181256363	T	0	0.13	0.1
620	PZA01575.1	5	182337304	A	0	0.07	0
626	PZA02426.1	5	191642443	A	0	0	0.22
633	PZA01265.1	5	201139510	A	0	0.08	0.4
636	PZA02667.1	5	202777978	G	0	0	0.2
675	PZA03488.1	6	95789142	A	0	0	0.56
679	PZA01589.2	6	117238344	A	0	0.39	0.1
682	PZA01055.1	6	120059553	A	0	0	0.2
695	PHM3438.2	6	133843693	A	0	0	0.2
698	PZA02187.2	6	139105889	T	0.06	0	0.1
732	PHM5361.13	6	166687965	A	0.07	0.07	0.4
739	PZA02035.5	7	2585198	A	0.07	0	0.14
750	PZA00132.17	7	33979080	C	0.29	0	0.22
764	PZA01210.2	7	75098939	A	0.13	0	0
777	PZA03728.1	7	137207838	G	0	0	0.43
835	PZA02522.1	8	82710229	G	0.07	0	0.2
836	PZA01297.1	8	82856261	C	0.07	0	0.2
841	PZA02019.1	8	100932328	G	0.16	0.23	0.3
857	PHM1668.12	8	133149270	A	0	0	0.2
864	PZA00429.1	8	144443084	A	0.13	0.07	0.2
910	PZA02702.1	9	16228585	G	0	0	0.1
914	PHM7584.7	9	18683799	A	0.06	0	0
923	PHM4495.14	9	26765204	A	0	0	0.2
929	PZA02861.14	9	42849080	A	0.03	0.11	0.13
940	PHM2278.86	9	108864060	A	0.09	0.27	0.1
941	PZA00015.5	9	109909820	G	0.08	0.43	0.22
973	PZA02554.1	10	1939921	A	0.06	0.08	0.22
994	PZA01677.1	10	70797556	A	0	0	0.3
1000	PHM12990.15	10	86998232	C	0.07	0.23	0.33
1003	PHM537.22	10	99471668	C	0.13	0.7	0.5
1004	PZA00444.1	10	106780357	C	0.31	0.03	0.2
1013	PHM2270.15	10	122667719	A	0	0	0.1
1038	PZA00062.4	10	146999711	A	0.07	0	0.11
Chr= Chromosome
